# Supplementary material for: Lipidomic Profiling of Sweetpotato During Different Developmental Stages Using LC-ESI-MS/MS
Source: Foods. 2025 Nov 29;14(23):4109. doi: 10.3390/foods14234109 (PMC12691887; doi:10.3390/foods14234109)
Supplement: Supplementary file 1 [file foods-14-04109-s001.zip]

Archive with 5 entries (5 files):
- Table S4.xls
- TableS1.xlsx
- TableS2.xls
- TableS3.xls
- TableS5.xls
