# Supplementary material for: Lipidomic Profiling of Sweetpotato During Different Developmental Stages Using LC-ESI-MS/MS
Source: Foods. 2025 Nov 29;14(23):4109. doi: 10.3390/foods14234109 (PMC12691887; doi:10.3390/foods14234109)
Supplement: Supplementary file 1 [file foods-14-04109-s001.zip › Table S4.xls]

## Sheet: Sheet1
Lipids Assigned to Cluster1 by K-Means Analysis
Index	Compounds	Sub class	Class I
Lipid-B-P-0027	Cer(d18:1/16:0)	1	SP
Lipid-B-P-0093	Cer(t18:1/27:0(2OH))	1	SP
Lipid-B-P-0102	Cer(t18:0/16:0)	1	SP
Lipid-B-P-0103	Cer(t18:0/18:0)	1	SP
Lipid-B-P-0082	Cer(t18:0/25:1(2OH))	1	SP
Lipid-B-P-0073	Cer(t18:0/18:0(2OH))	1	SP
Lipid-B-P-0072	Cer(t18:0/16:0(2OH))	1	SP
Lipid-B-P-0436	DG(16:4_18:3)	1	GL
Lipid-B-P-0371	DG(18:2_24:0)	1	GL
Lipid-B-P-0372	DG(18:2_25:0)	1	GL
Lipid-B-P-0980	DGCC(14:0_16:1)	1	GL
Lipid-B-P-1195	DGDG(16:2_20:4)	1	GL
Lipid-B-P-1157	DGDG(16:0_18:1)	1	GL
Lipid-B-N-0027	FFA(17:1)	1	FA
Lipid-B-N-0034	FFA(18:2)	1	FA
Lipid-B-N-0049	FFA(24:5)	1	FA
Lipid-B-N-0046	FFA(24:4)	1	FA
Lipid-B-N-0449	LPA(18:0)	1	GP
Lipid-B-P-0178	LPC(26:0)	1	GP
Lipid-B-P-0189	LPC(18:2)	1	GP
Lipid-B-P-0176	LPC(22:0)	1	GP
Lipid-B-P-0205	LPE(22:0)	1	GP
Lipid-B-P-0206	LPE(24:0)	1	GP
Lipid-B-N-0058	LPG(18:2)	1	GP
Lipid-B-N-0067	LPI(18:0)	1	GP
Lipid-B-P-1220	MGDG(16:0_16:2)	1	GL
Lipid-B-N-0477	PA(18:2_22:0)	1	GP
Lipid-B-N-0479	PA(18:3_16:0)	1	GP
Lipid-B-N-0480	PA(18:2_18:1)	1	GP
Lipid-B-N-0489	PA(18:2_18:3)	1	GP
Lipid-B-N-0485	PA(18:1_18:3)	1	GP
Lipid-B-N-0484	PA(16:1_18:3)	1	GP
Lipid-B-N-0481	PA(18:2_20:1)	1	GP
Lipid-B-N-0474	PA(16:0_18:2)	1	GP
Lipid-B-N-0467	PA(16:0_16:1)	1	GP
Lipid-B-N-0138	PC(24:0_18:2)	1	GP
Lipid-B-N-0173	PC(16:0_22:5)	1	GP
Lipid-B-N-0113	PC(14:0_18:1)	1	GP
Lipid-B-N-0224	PE(20:0_18:2)	1	GP
Lipid-B-N-0229	PE(18:2_24:0)	1	GP
Lipid-B-N-0293	PG(16:0_16:1)	1	GP
Lipid-B-N-0296	PG(16:0_18:1)	1	GP
Lipid-B-N-0289	PG(16:0_16:0)	1	GP
Lipid-B-N-0371	PI(18:2_16:1)	1	GP
Lipid-B-N-0410	PS(16:0_16:0)	1	GP
Lipid-B-N-0411	PS(18:0_16:0)	1	GP
Lipid-B-P-0003	PhytoSph(d16:2)	1	SP
Lipid-B-P-0008	SPH(d18:2)	1	SP
Lipid-B-P-0006	SPH(d16:1)	1	SP
Lipid-B-P-1120	SQDG(16:0_16:1)	1	GL
Lipid-B-P-1115	SQDG(14:0_16:0)	1	GL
Lipid-B-P-0568	TG(12:0_16:1_18:1)	1	GL
Lipid-B-P-0566	TG(14:1_16:0_16:1)	1	GL
Lipid-B-P-0533	TG(16:0_16:1_17:0)	1	GL
Lipid-B-P-0530	TG(14:0_16:0_18:1)	1	GL
Lipid-B-P-0529	TG(16:0_16:0_16:1)	1	GL
Lipid-B-P-0573	TG(14:1_16:0_18:1)	1	GL
Lipid-B-P-0584	TG(16:0_17:1_18:1)	1	GL
Lipid-B-P-0572	TG(14:0_16:1_18:1)	1	GL
Lipid-B-P-0580	TG(16:1_16:1_17:0)	1	GL
Lipid-B-P-0578	TG(14:0_17:1_18:1)	1	GL
Lipid-B-P-0577	TG(13:0_18:1_18:1)	1	GL
Lipid-B-P-0526	TG(15:0_16:0_16:1)	1	GL
Lipid-B-P-0484	TG(14:0_16:0_16:0)	1	GL
Lipid-B-P-0483	TG(14:0_15:0_16:0)	1	GL
Lipid-B-P-0482	TG(13:0_15:0_16:0)	1	GL
Lipid-B-P-0480	TG(14:0_14:0_16:0)	1	GL
Lipid-B-P-0479	TG(13:0_14:0_16:0)	1	GL
Lipid-B-P-0478	TG(12:0_14:0_16:0)	1	GL
Lipid-B-P-0485	TG(15:0_16:0_16:0)	1	GL
Lipid-B-P-0527	TG(13:0_16:0_18:1)	1	GL
Lipid-B-P-0525	TG(14:0_14:0_18:1)	1	GL
Lipid-B-P-0523	TG(14:0_16:0_16:1)	1	GL
Lipid-B-P-0520	TG(14:0_15:0_16:1)	1	GL
Lipid-B-P-0519	TG(14:0_14:0_16:1)	1	GL
Lipid-B-P-0518	TG(12:0_14:0_18:1)	1	GL
Lipid-B-P-0517	TG(12:0_16:0_16:1)	1	GL

## Sheet: Sheet2
Lipids Assigned to Cluster2 by K-Means Analysis
Index	Compounds	Sub class	Class I
Lipid-B-P-0429	DG(18:2_18:4)	2	GL
Lipid-B-P-0428	DG(18:3_18:3)	2	GL
Lipid-B-P-0416	DG(18:2_18:3)	2	GL
Lipid-B-P-0379	DG(16:0_18:3)	2	GL
Lipid-B-P-0330	DG(14:0_22:0)	2	GL
Lipid-B-P-1196	DGDG(18:3_18:3)	2	GL
Lipid-B-P-1057	DGTS(18:1_20:4)	2	GL
Lipid-B-P-1056	DGTS(17:0_20:5)	2	GL
Lipid-B-P-1065	DGTS(16:1_20:5)	2	GL
Lipid-B-P-1066	DGTS(18:2_18:4)	2	GL
Lipid-B-P-1067	DGTS(18:3_18:3)	2	GL
Lipid-B-P-1081	DGTS(18:3_20:5)	2	GL
Lipid-B-N-0016	FFA(29:0)	2	FA
Lipid-B-N-0015	FFA(28:0)	2	FA
Lipid-B-N-0012	FFA(22:0)	2	FA
Lipid-B-N-0009	FFA(18:0)	2	FA
Lipid-B-P-0112	HexCer(t18:1/16:0(2OH))	2	SP
Lipid-B-P-0198	LPC(20:5)	2	GP
Lipid-B-P-1269	MGDG(18:3_18:3)	2	GL
Lipid-B-P-1268	MGDG(18:2_18:4)	2	GL
Lipid-B-P-1274	MGDG(18:3_18:4)	2	GL
Lipid-B-P-1241	MGDG(16:1_18:3)	2	GL
Lipid-B-P-1260	MGDG(18:2_18:3)	2	GL
Lipid-B-P-1267	MGDG(16:1_20:5)	2	GL
Lipid-B-N-0144	PC(16:0_18:3)	2	GP
Lipid-B-N-0145	PC(16:1_18:2)	2	GP
Lipid-B-N-0161	PC(18:3_18:1)	2	GP
Lipid-B-N-0170	PC(18:2_18:3)	2	GP
Lipid-B-N-0172	PC(18:1_20:4)	2	GP
Lipid-B-N-0143	PC(15:0_18:3)	2	GP
Lipid-B-N-0130	PC(18:1_18:1)	2	GP
Lipid-B-N-0180	PC(18:3_18:3)	2	GP
Lipid-B-N-0232	PE(16:0_16:3)	2	GP
Lipid-B-N-0233	PE(18:3_16:0)	2	GP
Lipid-B-N-0253	PE(18:3_18:1)	2	GP
Lipid-B-N-0236	PE(18:1_18:2)	2	GP
Lipid-B-N-0235	PE(17:1_18:2)	2	GP
Lipid-B-N-0234	PE(16:1_18:2)	2	GP
Lipid-B-N-0271	PE(16:3_18:3)	2	GP
Lipid-B-N-0274	PE(18:3_18:3)	2	GP
Lipid-B-N-0220	PE(18:1_18:1)	2	GP
Lipid-B-N-0219	PE(17:0_18:2)	2	GP
Lipid-B-N-0265	PE(18:2_18:3)	2	GP
Lipid-B-N-0312	PG(18:3_16:0)	2	GP
Lipid-B-N-0390	PI(18:2_18:3)	2	GP
Lipid-B-N-0359	PI(18:2_16:0)	2	GP
Lipid-B-N-0357	PI(16:1_17:1)	2	GP
Lipid-B-N-0372	PI(18:3_16:0)	2	GP
Lipid-B-N-0374	PI(18:1_18:2)	2	GP
Lipid-B-N-0362	PI(17:0_18:2)	2	GP
Lipid-B-N-0508	PMeOH(16:0_18:3)	2	GP
Lipid-B-N-0515	PMeOH(18:2_18:3)	2	GP
Lipid-B-N-0433	PS(16:0_18:3)	2	GP
Lipid-B-N-0435	PS(18:0_18:3)	2	GP
Lipid-B-P-1126	SQDG(14:0_18:2)	2	GL

## Sheet: Sheet3
Lipids Assigned to Cluster3 by K-Means Analysis
Index	Compounds	Sub class	Class I
Lipid-B-P-0368	DG(18:2_22:0)	3	GL
Lipid-B-P-0417	DG(16:1_20:4)	3	GL
Lipid-B-P-0405	DG(18:1_18:3)	3	GL
Lipid-B-P-0404	DG(16:1_20:3)	3	GL
Lipid-B-P-0403	DG(18:2_18:2)	3	GL
Lipid-B-P-0385	DG(18:1_18:2)	3	GL
Lipid-B-P-0333	DG(20:0_18:0)	3	GL
Lipid-B-P-0328	DG(18:0_18:0)	3	GL
Lipid-B-P-1025	DGTS(16:0_18:2)	3	GL
Lipid-B-P-1245	MGDG(16:0_20:4)	3	GL
Lipid-B-P-1246	MGDG(18:1_18:3)	3	GL
Lipid-B-N-0462	PA(16:0_15:0)	3	GP
Lipid-B-N-0156	PC(16:2_18:2)	3	GP
Lipid-B-N-0287	PG(14:0_16:0)	3	GP
Lipid-B-N-0418	PS(18:0_17:1)	3	GP
Lipid-B-P-1122	SQDG(16:0_18:1)	3	GL
Lipid-B-P-1136	SQDG(18:1_18:2)	3	GL
Lipid-B-P-0792	TG(18:0_18:2_18:3)	3	GL
Lipid-B-P-0794	TG(18:0_18:1_18:4)	3	GL
Lipid-B-P-0795	TG(18:1_18:1_18:3)	3	GL
Lipid-B-P-0798	TG(18:1_18:2_20:2)	3	GL
Lipid-B-P-0800	TG(18:2_18:2_20:1)	3	GL
Lipid-B-P-0801	TG(18:2_18:3_20:0)	3	GL
Lipid-B-P-0813	TG(24:0_18:2_18:3)	3	GL
Lipid-B-P-0806	TG(18:2_18:3_22:0)	3	GL
Lipid-B-P-0807	TG(18:1_18:3_22:1)	3	GL
Lipid-B-P-0809	TG(18:3_20:1_20:1)	3	GL
Lipid-B-P-0789	TG(17:0_18:2_18:3)	3	GL
Lipid-B-P-0786	TG(17:1_18:2_18:2)	3	GL
Lipid-B-P-0753	TG(18:1_24:0_18:3)	3	GL
Lipid-B-P-0754	TG(18:2_24:0_18:2)	3	GL
Lipid-B-P-0755	TG(25:0_18:2_18:2)	3	GL
Lipid-B-P-0756	TG(20:1_24:1_18:2)	3	GL
Lipid-B-P-0788	TG(17:1_17:2_19:2)	3	GL
Lipid-B-P-0780	TG(16:0_18:2_18:3)	3	GL
Lipid-B-P-0781	TG(14:0_16:0_22:5)	3	GL
Lipid-B-P-0782	TG(16:3_18:1_18:1)	3	GL
Lipid-B-P-0784	TG(16:0_18:1_18:4)	3	GL
Lipid-B-P-0785	TG(16:0_17:1_20:4)	3	GL
Lipid-B-P-0899	TG(16:0_18:3_20:5)	3	GL
Lipid-B-P-0751	TG(18:3_20:0_22:1)	3	GL
Lipid-B-P-0934	TG(16:0_20:5_20:5)	3	GL
Lipid-B-P-0838	TG(18:0_18:3_18:3)	3	GL
Lipid-B-P-0842	TG(18:3_18:3_20:0)	3	GL
Lipid-B-P-0749	TG(18:1_20:2_22:1)	3	GL
Lipid-B-P-0745	TG(17:1_18:1_24:2)	3	GL
Lipid-B-P-0556	TG(16:0_20:1_22:0)	3	GL
Lipid-B-P-0555	TG(16:0_24:0_18:1)	3	GL
Lipid-B-P-0551	TG(16:0_20:0_20:1)	3	GL
Lipid-B-P-0547	TG(18:0_18:1_20:0)	3	GL
Lipid-B-P-0544	TG(16:0_18:1_20:0)	3	GL
Lipid-B-P-0536	TG(16:0_18:0_18:1)	3	GL
Lipid-B-P-0534	TG(16:0_16:0_18:1)	3	GL
Lipid-B-P-0542	TG(16:0_20:0_18:1)	3	GL
Lipid-B-P-0571	TG(14:0_16:0_18:2)	3	GL
Lipid-B-P-0589	TG(17:0_18:1_18:1)	3	GL
Lipid-B-P-0588	TG(16:0_16:0_20:2)	3	GL
Lipid-B-P-0587	TG(16:0_18:0_18:2)	3	GL
Lipid-B-P-0585	TG(16:0_17:0_18:2)	3	GL
Lipid-B-P-0583	TG(16:0_16:0_18:2)	3	GL
Lipid-B-P-0579	TG(16:0_16:0_17:2)	3	GL
Lipid-B-P-0575	TG(16:0_16:1_17:1)	3	GL
Lipid-B-P-0590	TG(17:0_18:0_18:2)	3	GL
Lipid-B-P-0591	TG(18:0_18:1_18:1)	3	GL
Lipid-B-P-0592	TG(16:0_18:1_20:1)	3	GL
Lipid-B-P-0595	TG(16:0_18:2_20:0)	3	GL
Lipid-B-P-0717	TG(16:0_18:1_18:3)	3	GL
Lipid-B-P-0716	TG(16:0_18:2_18:2)	3	GL
Lipid-B-P-0714	TG(16:0_17:1_18:3)	3	GL
Lipid-B-P-0713	TG(15:0_18:2_18:2)	3	GL
Lipid-B-P-0712	TG(16:0_16:2_18:2)	3	GL
Lipid-B-P-0719	TG(16:0_16:0_21:4)	3	GL
Lipid-B-P-0704	TG(14:0_18:2_18:2)	3	GL
Lipid-B-P-0687	TG(18:1_18:2_26:0)	3	GL
Lipid-B-P-0685	TG(18:2_20:1_22:0)	3	GL
Lipid-B-P-0706	TG(16:0_16:1_18:3)	3	GL
Lipid-B-P-0682	TG(24:0_18:1_18:2)	3	GL
Lipid-B-P-0720	TG(17:0_18:2_18:2)	3	GL
Lipid-B-P-0722	TG(16:0_18:3_20:1)	3	GL
Lipid-B-P-0744	TG(18:1_20:1_20:2)	3	GL
Lipid-B-P-0743	TG(18:2_20:0_20:2)	3	GL
Lipid-B-P-0741	TG(18:3_20:0_20:1)	3	GL
Lipid-B-P-0739	TG(18:2_18:2_22:0)	3	GL
Lipid-B-P-0738	TG(18:1_18:3_22:0)	3	GL
Lipid-B-P-0735	TG(18:2_21:0_18:2)	3	GL
Lipid-B-P-0734	TG(20:0_18:2_18:2)	3	GL
Lipid-B-P-0721	TG(18:1_18:1_18:2)	3	GL
Lipid-B-P-0733	TG(18:1_18:1_20:2)	3	GL
Lipid-B-P-0730	TG(18:0_18:2_20:2)	3	GL
Lipid-B-P-0729	TG(18:1_18:3_20:0)	3	GL
Lipid-B-P-0728	TG(16:0_20:2_20:2)	3	GL
Lipid-B-P-0727	TG(16:0_18:3_22:1)	3	GL
Lipid-B-P-0725	TG(18:0_18:1_18:3)	3	GL
Lipid-B-P-0724	TG(16:0_18:1_20:3)	3	GL
Lipid-B-P-0723	TG(16:0_18:2_20:2)	3	GL
Lipid-B-P-0732	TG(16:0_18:2_22:2)	3	GL
Lipid-B-P-0681	TG(23:0_18:1_18:2)	3	GL
Lipid-B-P-0678	TG(18:3_20:0_20:0)	3	GL
Lipid-B-P-0675	TG(18:1_18:1_22:1)	3	GL
Lipid-B-P-0624	TG(22:0_24:0_18:2)	3	GL
Lipid-B-P-0619	TG(24:0_18:1_18:1)	3	GL
Lipid-B-P-0616	TG(18:0_20:0_20:2)	3	GL
Lipid-B-P-0615	TG(18:2_20:0_20:0)	3	GL
Lipid-B-P-0641	TG(16:1_16:1_18:1)	3	GL
Lipid-B-P-0613	TG(16:0_24:0_18:2)	3	GL
Lipid-B-P-0610	TG(22:0_18:1_18:1)	3	GL
Lipid-B-P-0609	TG(16:0_23:0_18:2)	3	GL
Lipid-B-P-0607	TG(18:0_18:0_20:2)	3	GL
Lipid-B-P-0604	TG(16:0_18:2_22:0)	3	GL
Lipid-B-P-0602	TG(18:0_18:2_20:0)	3	GL
Lipid-B-P-0600	TG(16:0_21:0_18:2)	3	GL
Lipid-B-P-0611	TG(18:0_22:0_18:2)	3	GL
Lipid-B-P-0642	TG(16:0_16:1_18:2)	3	GL
Lipid-B-P-0643	TG(16:0_16:2_18:1)	3	GL
Lipid-B-P-0644	TG(16:0_16:0_18:3)	3	GL
Lipid-B-P-0674	TG(18:1_18:2_22:0)	3	GL
Lipid-B-P-0672	TG(18:0_18:3_20:0)	3	GL
Lipid-B-P-0669	TG(16:0_18:3_22:0)	3	GL
Lipid-B-P-0667	TG(18:1_18:1_20:1)	3	GL
Lipid-B-P-0666	TG(18:1_18:2_20:0)	3	GL
Lipid-B-P-0663	TG(16:0_18:3_20:0)	3	GL
Lipid-B-P-0662	TG(20:0_18:1_18:2)	3	GL
Lipid-B-P-0661	TG(16:0_18:2_20:1)	3	GL
Lipid-B-P-0660	TG(18:0_18:0_18:3)	3	GL
Lipid-B-P-0659	TG(16:0_18:1_20:2)	3	GL
Lipid-B-P-0658	TG(18:0_18:1_18:2)	3	GL
Lipid-B-P-0657	TG(18:1_18:1_18:1)	3	GL
Lipid-B-P-0654	TG(16:0_18:0_18:3)	3	GL
Lipid-B-P-0652	TG(16:1_18:1_18:1)	3	GL
Lipid-B-P-0651	TG(16:0_18:1_18:2)	3	GL
Lipid-B-P-0650	TG(16:0_17:0_18:3)	3	GL
Lipid-B-P-0647	TG(16:0_17:1_18:2)	3	GL
Lipid-B-P-0746	TG(23:0_18:2_18:2)	3	GL

## Sheet: Sheet4
Lipids Assigned to Cluster4 by K-Means Analysis
Index	Compounds	Sub class	Class I
Lipid-B-P-0061	Cer(d18:2/26:0)	4	SP
Lipid-B-P-0060	Cer(d18:2/24:0)	4	SP
Lipid-B-P-0059	Cer(d18:2/23:0)	4	SP
Lipid-B-P-0058	Cer(d18:2/22:0)	4	SP
Lipid-B-P-0056	Cer(d18:2/20:0)	4	SP
Lipid-B-P-0057	Cer(d18:2/21:0)	4	SP
Lipid-B-P-0032	Cer(d18:1/21:0)	4	SP
Lipid-B-P-0110	Cer(t18:1/24:0)	4	SP
Lipid-B-P-0086	Cer(t18:1/18:0(2OH))	4	SP
Lipid-B-P-0111	Cer(t18:1/26:0)	4	SP
Lipid-B-P-0085	Cer(t18:1/16:0(2OH))	4	SP
Lipid-B-P-1287	Coenzyme Q10	4	PR
Lipid-B-P-1014	DGTS(15:0_16:1)	4	GL
Lipid-B-N-0005	FFA(14:0)	4	FA
Lipid-B-P-1094	LDGTS(16:0)	4	GL
Lipid-B-P-0196	LPC(20:4)	4	GP
Lipid-B-P-1259	MGDG(18:1_18:4)	4	GL
Lipid-B-N-0307	PG(18:0_18:2)	4	GP
Lipid-B-N-0302	PG(16:0_17:2)	4	GP
Lipid-B-N-0360	PI(16:1_18:1)	4	GP
Lipid-B-N-0424	PS(18:2_16:0)	4	GP
Lipid-B-P-0791	TG(16:0_18:1_20:4)	4	GL
Lipid-B-P-0793	TG(16:0_18:3_20:2)	4	GL
Lipid-B-P-0824	TG(16:0_16:1_20:5)	4	GL
Lipid-B-P-0790	TG(18:1_18:2_18:2)	4	GL
Lipid-B-P-0802	TG(18:1_18:3_20:1)	4	GL
Lipid-B-P-0772	TG(16:0_16:2_18:3)	4	GL
Lipid-B-P-0769	TG(16:0_16:1_18:4)	4	GL
Lipid-B-P-0825	TG(16:0_18:2_18:4)	4	GL
Lipid-B-P-0777	TG(13:0_16:0_22:5)	4	GL
Lipid-B-P-0779	TG(16:1_18:2_18:2)	4	GL
Lipid-B-P-0783	TG(14:0_18:1_20:4)	4	GL
Lipid-B-P-0826	TG(14:0_16:0_22:6)	4	GL
Lipid-B-P-0843	TG(18:1_18:3_20:2)	4	GL
Lipid-B-P-0828	TG(16:1_16:1_20:4)	4	GL
Lipid-B-P-0897	TG(18:2_18:3_18:3)	4	GL
Lipid-B-P-0900	TG(18:1_18:3_18:4)	4	GL
Lipid-B-P-0913	TG(14:0_20:4_20:5)	4	GL
Lipid-B-P-0914	TG(18:3_18:3_18:3)	4	GL
Lipid-B-P-0930	TG(17:1_17:3_21:5)	4	GL
Lipid-B-P-0827	TG(14:0_18:1_20:5)	4	GL
Lipid-B-P-0869	TG(18:2_18:2_18:3)	4	GL
Lipid-B-P-0829	TG(16:0_18:3_18:3)	4	GL
Lipid-B-P-0830	TG(16:2_18:1_18:3)	4	GL
Lipid-B-P-0832	TG(17:0_18:3_18:3)	4	GL
Lipid-B-P-0833	TG(18:1_18:2_18:3)	4	GL
Lipid-B-P-0835	TG(18:2_18:2_18:2)	4	GL
Lipid-B-P-0836	TG(16:0_18:0_20:6)	4	GL
Lipid-B-P-0837	TG(18:1_18:1_18:4)	4	GL
Lipid-B-P-0870	TG(18:1_18:2_18:4)	4	GL
Lipid-B-P-0839	TG(17:2_19:2_19:2)	4	GL
Lipid-B-P-0846	TG(18:3_18:3_22:0)	4	GL
Lipid-B-P-0859	TG(16:1_16:1_20:5)	4	GL
Lipid-B-P-0865	TG(16:1_18:3_18:3)	4	GL
Lipid-B-P-0867	TG(13:0_18:1_22:6)	4	GL
Lipid-B-P-0841	TG(18:2_18:2_20:2)	4	GL
Lipid-B-P-0570	TG(16:0_16:1_16:1)	4	GL
Lipid-B-P-0582	TG(14:0_16:1_20:1)	4	GL
Lipid-B-P-0581	TG(16:0_16:1_18:1)	4	GL
Lipid-B-P-0475	TG(12:0_12:0_13:0)	4	GL
Lipid-B-P-0708	TG(14:0_18:1_18:3)	4	GL
Lipid-B-P-0635	TG(14:0_16:1_18:2)	4	GL

## Sheet: Sheet5
Lipids Assigned to Cluster5 by K-Means Analysis
Index	Compounds	Sub class	Class I
Lipid-B-P-0415	DG(15:0_20:5)	5	GL
Lipid-B-P-0394	DG(18:3_24:0)	5	GL
Lipid-B-P-0326	DG(14:0_20:0)	5	GL
Lipid-B-P-0325	DG(16:0_18:0)	5	GL
Lipid-B-P-0327	DG(17:0_18:0)	5	GL
Lipid-B-P-1174	DGDG(18:0_18:3)	5	GL
Lipid-B-P-1164	DGDG(16:0_18:2)	5	GL
Lipid-B-P-1165	DGDG(16:1_18:1)	5	GL
Lipid-B-P-1166	DGDG(18:0_18:2)	5	GL
Lipid-B-P-1170	DGDG(16:0_18:3)	5	GL
Lipid-B-P-1175	DGDG(18:1_18:2)	5	GL
Lipid-B-P-1181	DGDG(18:2_18:2)	5	GL
Lipid-B-P-1189	DGDG(16:0_20:5)	5	GL
Lipid-B-P-1190	DGDG(18:2_18:3)	5	GL
Lipid-B-P-1180	DGDG(18:1_18:3)	5	GL
Lipid-B-P-0458	MG(18:0)	5	GL
Lipid-B-P-1223	MGDG(16:0_18:2)	5	GL
Lipid-B-P-1225	MGDG(18:0_18:2)	5	GL
Lipid-B-P-1232	MGDG(16:0_18:3)	5	GL
Lipid-B-P-1233	MGDG(16:1_18:2)	5	GL
Lipid-B-P-1247	MGDG(18:2_18:2)	5	GL
Lipid-B-P-1258	MGDG(16:1_20:4)	5	GL
Lipid-B-P-1235	MGDG(18:1_18:2)	5	GL
Lipid-B-N-0146	PC(17:1_18:2)	5	GP
Lipid-B-N-0304	PG(18:2_16:0)	5	GP
Lipid-B-N-0299	PG(18:0_18:1)	5	GP
Lipid-B-N-0506	PMeOH(14:0_16:0)	5	GP
Lipid-B-P-1141	SQDG(18:2_18:2)	5	GL
Lipid-B-P-1145	SQDG(18:2_18:3)	5	GL
Lipid-B-P-1128	SQDG(16:0_18:2)	5	GL
Lipid-B-P-1134	SQDG(16:1_18:2)	5	GL
Lipid-B-P-1135	SQDG(16:0_18:3)	5	GL
Lipid-B-P-1140	SQDG(18:1_18:3)	5	GL
Lipid-B-P-0532	TG(16:0_16:0_17:1)	5	GL
Lipid-B-P-0490	TG(16:0_16:0_17:0)	5	GL
Lipid-B-P-0489	TG(15:0_16:0_17:0)	5	GL
Lipid-B-P-0711	TG(16:1_16:2_18:1)	5	GL
Lipid-B-P-0705	TG(16:1_16:1_18:2)	5	GL
Lipid-B-P-0606	TG(18:1_18:1_20:0)	5	GL

## Sheet: Sheet6
Lipids Assigned to Cluster6 by K-Means Analysis
Index	Compounds	Sub class	Class I
Lipid-B-P-0967	ADGGA((O-16:0)16:0_18:2)	6	GL
Lipid-B-P-0013	Cer(d18:0/22:0(2OH))	6	SP
Lipid-B-P-0069	Cer(d18:2/26:3)	6	SP
Lipid-B-P-0068	Cer(d18:2/18:3)	6	SP
Lipid-B-P-0066	Cer(d18:2/24:1)	6	SP
Lipid-B-P-0065	Cer(d18:2/22:1)	6	SP
Lipid-B-P-0064	Cer(d18:2/20:1)	6	SP
Lipid-B-P-0063	Cer(d18:2/18:1)	6	SP
Lipid-B-P-0062	Cer(d18:2/16:1)	6	SP
Lipid-B-P-0014	Cer(d18:0/24:0(2OH))	6	SP
Lipid-B-P-0019	Cer(d18:0/16:0)	6	SP
Lipid-B-P-0023	Cer(d18:0/24:0)	6	SP
Lipid-B-P-0033	Cer(d18:1/22:0)	6	SP
Lipid-B-P-0034	Cer(d18:1/23:0)	6	SP
Lipid-B-P-0036	Cer(d18:1/25:0)	6	SP
Lipid-B-P-0037	Cer(d18:1/26:0)	6	SP
Lipid-B-P-0035	Cer(d18:1/24:0)	6	SP
Lipid-B-P-0044	Cer(d18:1/26:1)	6	SP
Lipid-B-P-0043	Cer(d18:1/24:1)	6	SP
Lipid-B-P-0040	Cer(d18:1/18:1)	6	SP
Lipid-B-P-0039	Cer(d18:1/16:1)	6	SP
Lipid-B-P-0088	Cer(t18:1/22:0(2OH))	6	SP
Lipid-B-P-0089	Cer(t18:1/23:0(2OH))	6	SP
Lipid-B-P-0091	Cer(t18:1/25:0(2OH))	6	SP
Lipid-B-P-0092	Cer(t18:1/26:0(2OH))	6	SP
Lipid-B-P-0098	Cer(t17:0/24:0)	6	SP
Lipid-B-P-0104	Cer(t18:0/22:0)	6	SP
Lipid-B-P-0105	Cer(t18:0/24:0)	6	SP
Lipid-B-P-0106	Cer(t18:0/26:0)	6	SP
Lipid-B-P-0087	Cer(t18:1/20:0(2OH))	6	SP
Lipid-B-P-0083	Cer(t18:0/26:1(2OH))	6	SP
Lipid-B-P-0084	Cer(t20:0/24:0(2OH))	6	SP
Lipid-B-P-0081	Cer(t18:0/24:1(2OH))	6	SP
Lipid-B-P-0080	Cer(t18:0/26:0(2OH))	6	SP
Lipid-B-P-0079	Cer(t18:0/25:0(2OH))	6	SP
Lipid-B-P-0078	Cer(t18:0/24:0(2OH))	6	SP
Lipid-B-P-0077	Cer(t18:0/23:0(2OH))	6	SP
Lipid-B-P-0076	Cer(t18:0/22:0(2OH))	6	SP
Lipid-B-P-0075	Cer(t18:0/21:0(2OH))	6	SP
Lipid-B-P-0071	Cer(t17:0/24:0(2OH))	6	SP
Lipid-B-P-0074	Cer(t18:0/20:0(2OH))	6	SP
Lipid-B-P-1286	Coenzyme Q9	6	PR
Lipid-B-P-0359	DG(15:0_18:2)	6	GL
Lipid-B-P-0399	DG(16:0_18:4)	6	GL
Lipid-B-P-0370	DG(18:2_23:0)	6	GL
Lipid-B-P-0337	DG(22:0_22:0)	6	GL
Lipid-B-P-0319	DG(8:0_16:0)	6	GL
Lipid-B-P-0377	DG(15:0_18:3)	6	GL
Lipid-B-P-1201	DGDG(18:3_18:4)	6	GL
Lipid-B-P-1040	DGTS(14:0_18:4)	6	GL
Lipid-B-P-1052	DGTS(15:0_20:5)	6	GL
Lipid-B-N-0001	FFA(10:0)	6	FA
Lipid-B-N-0028	FFA(18:1)	6	FA
Lipid-B-N-0030	FFA(20:1)	6	FA
Lipid-B-N-0031	FFA(22:1)	6	FA
Lipid-B-N-0035	FFA(20:2)	6	FA
Lipid-B-N-0040	FFA(20:3)	6	FA
Lipid-B-N-0010	FFA(20:0)	6	FA
Lipid-B-N-0008	FFA(17:0)	6	FA
Lipid-B-N-0007	FFA(16:0)	6	FA
Lipid-B-N-0006	FFA(15:0)	6	FA
Lipid-B-N-0051	FFA(24:6)	6	FA
Lipid-B-P-0162	HexCer(d18:2/16:0)	6	SP
Lipid-B-P-0164	HexCer(d18:2/20:0)	6	SP
Lipid-B-P-0163	HexCer(d18:2/18:0)	6	SP
Lipid-B-P-0160	HexCer(d18:1/24:1)	6	SP
Lipid-B-P-0139	HexCer(d16:1/18:0)	6	SP
Lipid-B-P-0157	HexCer(d18:1/18:1)	6	SP
Lipid-B-P-0156	HexCer(d18:1/16:1)	6	SP
Lipid-B-P-0166	HexCer(d18:2/24:0)	6	SP
Lipid-B-P-0155	HexCer(d18:1/26:0)	6	SP
Lipid-B-P-0154	HexCer(d18:1/25:0)	6	SP
Lipid-B-P-0146	HexCer(d18:1/16:0)	6	SP
Lipid-B-P-0113	HexCer(t18:1/20:0(2OH))	6	SP
Lipid-B-P-0114	HexCer(t18:1/22:0(2OH))	6	SP
Lipid-B-P-0115	HexCer(t18:1/23:0(2OH))	6	SP
Lipid-B-P-0116	HexCer(t18:1/24:0(2OH))	6	SP
Lipid-B-P-0117	HexCer(t18:1/26:0(2OH))	6	SP
Lipid-B-P-0158	HexCer(d18:1/20:1)	6	SP
Lipid-B-N-0448	LPA(16:0)	6	GP
Lipid-B-N-0455	LPA(18:3)	6	GP
Lipid-B-N-0451	LPA(18:1)	6	GP
Lipid-B-N-0453	LPA(18:2)	6	GP
Lipid-B-P-0180	LPC(15:1)	6	GP
Lipid-B-P-0190	LPC(20:2)	6	GP
Lipid-B-P-0194	LPC(20:3)	6	GP
Lipid-B-P-0193	LPC(18:3)	6	GP
Lipid-B-P-0192	LPC(16:3)	6	GP
Lipid-B-P-0177	LPC(24:0)	6	GP
Lipid-B-P-0172	LPC(17:0)	6	GP
Lipid-B-P-0175	LPC(20:0)	6	GP
Lipid-B-P-0174	LPC(19:0)	6	GP
Lipid-B-P-0173	LPC(18:0)	6	GP
Lipid-B-P-0170	LPC(15:0)	6	GP
Lipid-B-P-0169	LPC(14:0)	6	GP
Lipid-B-P-0171	LPC(16:0)	6	GP
Lipid-B-P-0214	LPE(18:2)	6	GP
Lipid-B-P-0201	LPE(16:0)	6	GP
Lipid-B-P-0202	LPE(17:0)	6	GP
Lipid-B-P-0203	LPE(18:0)	6	GP
Lipid-B-P-0218	LPE(18:3)	6	GP
Lipid-B-P-0204	LPE(20:0)	6	GP
Lipid-B-N-0056	LPG(18:1)	6	GP
Lipid-B-N-0053	LPG(18:0)	6	GP
Lipid-B-N-0052	LPG(16:0)	6	GP
Lipid-B-N-0054	LPG(20:0)	6	GP
Lipid-B-N-0066	LPI(16:0)	6	GP
Lipid-B-N-0071	LPI(18:2)	6	GP
Lipid-B-P-1213	MGDG(16:0_16:0)	6	GL
Lipid-B-N-0125	PC(15:0_18:2)	6	GP
Lipid-B-N-0112	PC(16:0_16:1)	6	GP
Lipid-B-N-0106	PC(16:0_18:0)	6	GP
Lipid-B-N-0105	PC(18:0_14:0)	6	GP
Lipid-B-N-0104	PC(16:0_16:0)	6	GP
Lipid-B-N-0197	PE(16:0_18:0)	6	GP
Lipid-B-N-0284	PE(22:6_18:2)	6	GP
Lipid-B-N-0230	PE(18:2_25:0)	6	GP
Lipid-B-N-0195	PE(16:0_16:0)	6	GP
Lipid-B-N-0222	PE(20:2_16:0)	6	GP
Lipid-B-N-0211	PE(24:0_18:1)	6	GP
Lipid-B-N-0209	PE(20:0_18:1)	6	GP
Lipid-B-N-0207	PE(18:1_18:0)	6	GP
Lipid-B-N-0206	PE(20:1_16:0)	6	GP
Lipid-B-N-0203	PE(16:0_18:1)	6	GP
Lipid-B-N-0201	PE(16:1_16:0)	6	GP
Lipid-B-N-0329	PG(18:3_18:3)	6	GP
Lipid-B-N-0317	PG(18:2_18:2)	6	GP
Lipid-B-N-0308	PG(18:1_19:1)	6	GP
Lipid-B-N-0306	PG(18:1_18:1)	6	GP
Lipid-B-N-0288	PG(15:0_16:0)	6	GP
Lipid-B-N-0340	PI(16:0_16:0)	6	GP
Lipid-B-N-0382	PI(18:2_18:2)	6	GP
Lipid-B-P-0002	PhytoSph(d18:1)	6	SP
Lipid-B-P-0001	PhytoSph(d18:0)	6	SP
Lipid-B-P-0007	SPH(d18:1)	6	SP
Lipid-B-P-0005	SPH(d18:0)	6	SP
Lipid-B-P-0004	PhytoSph(d18:2)	6	SP
Lipid-B-P-1116	SQDG(16:0_16:0)	6	GL
Lipid-B-P-1133	SQDG(14:0_18:3)	6	GL
Lipid-B-P-0820	TG(14:0_14:0_22:6)	6	GL
Lipid-B-P-0821	TG(14:0_18:3_18:3)	6	GL
Lipid-B-P-0823	TG(15:0_18:3_18:3)	6	GL
Lipid-B-P-0766	TG(14:0_18:2_18:3)	6	GL
Lipid-B-P-0770	TG(14:0_14:0_22:5)	6	GL
Lipid-B-P-0775	TG(15:0_18:2_18:3)	6	GL
Lipid-B-P-0776	TG(15:1_18:2_18:2)	6	GL
Lipid-B-P-0877	TG(18:3_18:3_22:1)	6	GL
Lipid-B-P-0889	TG(14:0_18:3_20:5)	6	GL
Lipid-B-P-0892	TG(16:2_18:3_18:3)	6	GL
Lipid-B-P-0896	TG(17:2_17:3_19:3)	6	GL
Lipid-B-P-0903	TG(18:2_18:3_20:3)	6	GL
Lipid-B-P-0876	TG(18:2_18:3_20:2)	6	GL
Lipid-B-P-0905	TG(18:3_18:3_20:2)	6	GL
Lipid-B-P-0915	TG(18:1_18:4_18:4)	6	GL
Lipid-B-P-0917	TG(18:1_18:3_20:5)	6	GL
Lipid-B-P-0927	TG(18:3_18:3_18:4)	6	GL
Lipid-B-P-0911	TG(18:2_18:3_18:4)	6	GL
Lipid-B-P-0875	TG(18:3_18:3_20:1)	6	GL
Lipid-B-P-0844	TG(18:2_18:3_20:1)	6	GL
Lipid-B-P-0847	TG(18:2_18:3_22:1)	6	GL
Lipid-B-P-0862	TG(16:0_18:3_18:4)	6	GL
Lipid-B-P-0538	TG(16:0_16:0_20:1)	6	GL
Lipid-B-P-0586	TG(16:0_18:1_18:1)	6	GL
Lipid-B-P-0574	TG(16:0_16:0_16:2)	6	GL
Lipid-B-P-0528	TG(16:0_16:0_15:1)	6	GL
Lipid-B-P-0524	TG(14:1_16:0_16:0)	6	GL
Lipid-B-P-0703	TG(13:0_16:0_20:4)	6	GL
Lipid-B-P-0702	TG(13:0_18:1_18:3)	6	GL
Lipid-B-P-0701	TG(15:1_17:1_17:2)	6	GL

## Sheet: Sheet7
Lipids Assigned to Cluster7 by K-Means Analysis
Index	Compounds	Sub class	Class I
Lipid-B-P-0965	ADGGA((O-16:0)16:0_18:1)	7	GL
Lipid-B-P-0969	ADGGA((O-16:0)18:0_18:2)	7	GL
Lipid-B-P-0973	ADGGA((O-16:0)18:1_18:2)	7	GL
Lipid-B-P-0395	DG(18:3_25:0)	7	GL
Lipid-B-P-0393	DG(18:3_23:0)	7	GL
Lipid-B-P-0341	DG(14:0_16:1)	7	GL
Lipid-B-P-0356	DG(14:0_18:2)	7	GL
Lipid-B-P-1173	DGDG(17:0_18:3)	7	GL
Lipid-B-P-1194	DGDG(16:1_20:5)	7	GL
Lipid-B-P-1160	DGDG(14:0_18:2)	7	GL
Lipid-B-P-1076	DGTS(18:2_20:5)	7	GL
Lipid-B-P-1043	DGTS(18:1_18:3)	7	GL
Lipid-B-P-1044	DGTS(18:2_18:2)	7	GL
Lipid-B-P-1051	DGTS(18:2_16:3)	7	GL
Lipid-B-P-1053	DGTS(16:0_20:5)	7	GL
Lipid-B-P-1055	DGTS(18:2_18:3)	7	GL
Lipid-B-P-1069	DGTS(18:1_20:5)	7	GL
Lipid-B-P-1074	DGTS(18:3_18:4)	7	GL
Lipid-B-P-1042	DGTS(16:0_20:4)	7	GL
Lipid-B-N-0013	FFA(24:0)	7	FA
Lipid-B-P-0118	HexCer(t18:1/27:0(2OH))	7	SP
Lipid-B-N-0459	LPA(22:5)	7	GP
Lipid-B-N-0458	LPA(20:5)	7	GP
Lipid-B-P-0187	LPC(24:1)	7	GP
Lipid-B-P-0195	LPC(18:4)	7	GP
Lipid-B-P-0457	MG(16:0)	7	GL
Lipid-B-P-1217	MGDG(16:0_18:1)	7	GL
Lipid-B-N-0148	PC(18:1_18:2)	7	GP
Lipid-B-N-0150	PC(18:0_18:3)	7	GP
Lipid-B-N-0160	PC(18:2_18:2)	7	GP
Lipid-B-N-0129	PC(17:0_18:2)	7	GP
Lipid-B-N-0131	PC(18:0_18:2)	7	GP
Lipid-B-N-0127	PC(16:0_18:2)	7	GP
Lipid-B-N-0116	PC(18:0_18:1)	7	GP
Lipid-B-N-0115	PC(16:0_18:1)	7	GP
Lipid-B-N-0134	PC(18:2_20:0)	7	GP
Lipid-B-N-0262	PE(16:2_18:3)	7	GP
Lipid-B-N-0251	PE(18:2_18:2)	7	GP
Lipid-B-N-0238	PE(18:0_18:3)	7	GP
Lipid-B-N-0221	PE(18:0_18:2)	7	GP
Lipid-B-N-0218	PE(18:2_16:0)	7	GP
Lipid-B-N-0212	PE(18:2_14:0)	7	GP
Lipid-B-N-0290	PG(16:0_17:0)	7	GP
Lipid-B-N-0342	PI(16:0_20:0)	7	GP
Lipid-B-N-0397	PI(18:3_18:3)	7	GP
Lipid-B-N-0363	PI(18:0_18:2)	7	GP
Lipid-B-N-0507	PMeOH(16:0_18:2)	7	GP
Lipid-B-N-0511	PMeOH(18:2_18:2)	7	GP
Lipid-B-N-0522	PMeOH(20:2_20:5)	7	GP
Lipid-B-N-0427	PS(18:0_18:2)	7	GP
Lipid-B-P-0597	TG(18:0_18:0_18:2)	7	GL
Lipid-B-P-0554	TG(16:0_23:0_18:1)	7	GL
Lipid-B-P-0541	TG(18:0_18:0_18:1)	7	GL
Lipid-B-P-0576	TG(15:0_16:0_18:2)	7	GL
Lipid-B-P-0496	TG(16:0_16:0_20:0)	7	GL
Lipid-B-P-0494	TG(16:0_17:0_18:0)	7	GL
Lipid-B-P-0492	TG(16:0_16:0_18:0)	7	GL
Lipid-B-P-0491	TG(15:0_16:0_18:0)	7	GL
Lipid-B-P-0488	TG(14:0_16:0_18:0)	7	GL
Lipid-B-P-0499	TG(17:0_17:0_19:0)	7	GL
Lipid-B-P-0487	TG(16:0_16:0_16:0)	7	GL
Lipid-B-P-0500	TG(18:0_18:0_18:0)	7	GL
Lipid-B-P-0502	TG(14:0_18:0_22:0)	7	GL
Lipid-B-P-0501	TG(16:0_18:0_20:0)	7	GL
Lipid-B-P-0512	TG(16:0_16:0_26:0)	7	GL
Lipid-B-P-0510	TG(16:0_16:0_25:0)	7	GL
Lipid-B-P-0508	TG(16:0_20:0_20:0)	7	GL
Lipid-B-P-0507	TG(16:0_16:0_24:0)	7	GL
Lipid-B-P-0506	TG(16:0_18:0_22:0)	7	GL
Lipid-B-P-0505	TG(16:0_16:0_23:0)	7	GL
Lipid-B-P-0504	TG(15:0_16:0_24:0)	7	GL
Lipid-B-P-0503	TG(16:0_16:0_22:0)	7	GL
Lipid-B-P-0511	TG(16:0_18:0_24:0)	7	GL
Lipid-B-P-0709	TG(16:0_16:0_18:4)	7	GL
Lipid-B-P-0640	TG(16:0_15:1_18:2)	7	GL
Lipid-B-P-0636	TG(14:0_16:0_18:3)	7	GL
Lipid-B-P-0495	TG(16:0_18:0_18:0)	7	GL
