# Supplementary material for: Lipidomic Profiling of Sweetpotato During Different Developmental Stages Using LC-ESI-MS/MS
Source: Foods. 2025 Nov 29;14(23):4109. doi: 10.3390/foods14234109 (PMC12691887; doi:10.3390/foods14234109)
Supplement: Supplementary file 1 [file foods-14-04109-s001.zip › TableS1.xlsx]

## Sheet: Sheet1
List of internal standards used in lipidomic analysis
Number	Category	Glass	Assigned Internal Standard	CAS	Brand	Product Number	Concentration（µM）
1	Lysophosphatidic acid	LPA	LPA(17:0)	799268-66-9	Avanti	857127P	0.5
2	Lysophophatidylcholine	LPC	LPC(16:0)-d31	327178-91-6	Avanti	860397P	0.2
3	Lysophosphatidylethanolamine	LPE	LPE(14:0)	123060-40-2	Avanti	856735P	0.2
4	Lysophosphatidylglycerol	LPG	LPG(14:0)	123060-40-2	Avanti	856735P	0.2
5	Lysophosphatidylinositol	LPI	LPI(17:1)	1246353-39-8	Avanti	850103P	0.4
6	Lysophosphatidylserine	LPS	LPS(17:1)	1246298-15-6	Avanti	858141P	0.5
7	Phosphatidic acid	PA	PA(17:0/17:0)	154804-54-3	Avanti	830856P	0.5
8	Phosphatidylcholine	PC	PC(16:0(d31)/18:1)	179093-76-6	Avanti	860399P	0.2
9	Phosphatidylethanolamine	PE	PE(16:0(d31)/18:1)	326495-44-7	Avanti	860374P	0.2
10	Phosphatidylglycerol	PG	PG(16:0(d31)/18:1)	327178-87-0	Avanti	860384P	0.5
11	Phosphatidylinositol	PI	PI(16:0(d31)/18:1)	799812-61-6	Avanti	860042P	0.4
12	Phosphatidylserine	PS	PS(16:0(d31)/18:1)	327178-96-1	Avanti	860403P	0.5
13	Phosphatidylmethanol	PMeOH	PMeOH(16:0/16:0)	92609-89-7	zzstandard	ZL-20797	0.5
14	Monoacylglycerol	MG	MG(17:0)	5638-14-2	Sigma-Aldrich	SMB00506	2
15	Diacylglycerol	DG	DG(17:0/17:0)	98896-81-2	Cayman	26942	0.4
16	Triacylglycerol	TG	TG(12:0/12:0/12:0)	538-24-9	Sigma-Aldrich	T4891	0.2
17	Triacylglycerol	TG	TG(17:0/17:0/17:0)	2438-40-6	sigma-Aldrich	T2151	0.2
18	Diacylglycerol	DG	DG(12:0/12:0)	60562-15-4	Avanti	800812P	0.4
19	Free fatty acid	FFA	FFA(16:0)-d31	39756-30-4	Supelco	68277	0.5
20	Sphingosine	SPH	SPH(18:1)-d7	1246304-34-6	Avanti	860657P	0.04
21	Phytoceramide	Cert	Cer(t18:0/22:0-d3)	2011762-87-9	Cayman	9003465	0.2
22	Ceramide	Cer	Cer(d18:1(d7)/18:0)	—	Avanti	860677P	0.2
23	Hexosylceramide	HexCer	HexCer(d18:1(d5)/18:0)	2260670-13-9	Avanti	860638P	1
24	Cholesteryl ester	CE	CE(17:0)	24365-37-5	Rhawn	R090798-1g	2
25	Coenzyme Q	CoQ	CoQ10-d9	303-98-0	Avanti	802891	0.5
26	Phosphatidylcholine	PC	PC(17:0/17:0)	70897-27-7	Avanti	850360P	0.2
27	Phosphatidylethanolamine	PE	PE(17:0/17:0)	140219-78-9	zzstandard	ZL-20721	0.2
28	Phosphatidylglycerol	PG	PG(17:0/17:0)	799268-52-3	Avanti	830456P	0.5
29	Phosphatidylserine	PS	PS(17:0/17:0)	799268-51-2	Avanti	840028P	0.5
30	Free fatty acid	FFA	FFA(20:4)-d8	69254-37-1	Cayman	390010	0.2
