# Supplementary material for: Lipidomic Profiling of Sweetpotato During Different Developmental Stages Using LC-ESI-MS/MS
Source: Foods. 2025 Nov 29;14(23):4109. doi: 10.3390/foods14234109 (PMC12691887; doi:10.3390/foods14234109)
Supplement: Supplementary file 1 [file foods-14-04109-s001.zip › TableS2.xls]

## Sheet: Sheet1
MRM parameters for 30 representative lipid species
Index	Compounds	Class I	Q1	Q3 (Da)	RT(min)	DP	CE
Lipid-B-P-0069	Cer(d18:2/26:3)	SP	670.601	262.3	7.51	30	40
Lipid-B-P-0057	Cer(d18:2/21:0)	SP	606.6	262.3	8.69	30	40
Lipid-B-P-0034	Cer(d18:1/23:0)	SP	636.629	264.2	10.13	30	40
Lipid-B-P-0036	Cer(d18:1/25:0)	SP	664.661	264.2	10.45	30	40
Lipid-B-P-0037	Cer(d18:1/26:0)	SP	678.676	264.2	10.59	30	40
Lipid-B-P-0106	Cer(t18:0/26:0)	SP	696.687	264.2	10.55	30	40
Lipid-B-P-0820	TG(14:0_14:0_22:6)	GL	840.708	595.471	10.68	30	35
Lipid-B-P-0821	TG(14:0_18:3_18:3)	GL	840.708	545.457	10.68	30	35
Lipid-B-P-0823	TG(15:0_18:3_18:3)	GL	854.724	559.473	10.76	30	35
Lipid-B-P-0766	TG(14:0_18:2_18:3)	GL	842.724	545.457	10.75	30	35
Lipid-B-P-0889	TG(14:0_18:3_20:5)	GL	864.708	569.454	10.48	30	35
Lipid-B-P-0897	TG(18:2_18:3_18:3)	GL	892.739	597.488	10.67	30	35
Lipid-B-P-0790	TG(18:1_18:2_18:2)	GL	898.786	601.52	11.37	30	35
Lipid-B-P-0833	TG(18:1_18:2_18:3)	GL	896.771	601.52	11.08	30	35
Lipid-B-P-0359	DG(15:0_18:2)	GL	596.525	337.274	7.12	30	30
Lipid-B-P-0337	DG(22:0_22:0)	GL	754.729	397.368	11.76	30	30
Lipid-B-P-0395	DG(18:3_25:0)	GL	734.663	439.412	10.65	30	30
Lipid-B-P-0372	DG(18:2_25:0)	GL	736.682	337.274	10.89	30	30
Lipid-B-N-0125	PC(15:0_18:2)	GP	788.544	279.232	5.88	-30	-50
Lipid-B-N-0116	PC(18:0_18:1)	GP	832.607	281.248	7.72	-30	-50
Lipid-B-N-0106	PC(16:0_18:0)	GP	806.591	255.232	7.72	-30	-50
Lipid-B-N-0104	PC(16:0_16:0)	GP	778.56	255.232	6.68	-30	-50
Lipid-B-N-0274	PE(18:3_18:3)	GP	734.476	277.217	5.43	-50	-40
Lipid-B-N-0284	PE(22:6_18:2)	GP	786.507	279.232	6.06	-50	-40
Lipid-B-N-0195	PE(16:0_16:0)	GP	690.507	255.232	6.76	-50	-40
Lipid-B-N-0238	PE(18:0_18:3)	GP	740.523	277.217	6.48	-50	-40
Lipid-B-N-0477	PA(18:2_22:0)	GP	755.559	279.232	7.9	-30	-50
Lipid-B-N-0479	PA(18:3_16:0)	GP	669.45	277.217	5.73	-30	-50
Lipid-B-P-0180	LPC(15:1)	GP	480.307	184.075	1.4	30	30
Lipid-B-P-0173	LPC(18:0)	GP	524.372	184.075	3.61	30	30
