# Supplementary material for: Lipidomic Profiling of Sweetpotato During Different Developmental Stages Using LC-ESI-MS/MS
Source: Foods. 2025 Nov 29;14(23):4109. doi: 10.3390/foods14234109 (PMC12691887; doi:10.3390/foods14234109)
Supplement: Supplementary file 1 [file foods-14-04109-s001.zip › TableS3.xls]

## Sheet: Sheet1
Relative Abundance of All Identified Lipids
Compounds	G79-S1-1	G79-S1-2	G79-S1-3	G79-S2-1	G79-S2-2	G79-S2-3	G79-S3-1	G79-S3-2	G79-S3-3	G79-S4-1	G79-S4-2	G79-S4-3	G79-S5-1	G79-S5-2	G79-S5-3
ADGGA((O-16:0)16:0_18:1)	1.60401	1.30273	1.2958	0.821376	1.03076	0.769849	1.53385	1.0622	1.25325	1.00641	1.13602	1.31566	1.13749	1.49089	1.8443
ADGGA((O-16:0)16:0_18:2)	90.2256	98.5175	75.6543	70.6581	84.9218	71.7588	74.2747	51.866	46.046	61.7662	50	46.5069	60.9298	76.0618	62.0794
ADGGA((O-16:0)18:0_18:2)	11.3083	14.2324	8.21728	10.5294	14.1604	15.598	4.81625	7.84689	7.16717	10.8535	7.93103	8.73024	11.2166	12.2008	14.3446
ADGGA((O-16:0)18:1_18:2)	3.92982	4.70588	3.8716	2.75111	3.53001	3.73869	3.38491	2.54545	1.88589	3.41391	3.48659	4.07955	4.68843	3.93822	4.58061
Cer(d18:0/22:0(2OH))	0.187469	0.185557	0.205432	0.138545	0.139183	0.0962814	0.0801741	0.0857416	0.0674675	0.0357178	0.0278736	0.03641	0.0150346	0.0190154	0.011552
Cer(d18:2/26:3)	1.58396	1.55906	1.71852	0.710539	0.774584	0.641206	0.37911	0.294737	0.254254	0.382832	0.5	0.518103	0.193867	0.239382	0.154696
Cer(d18:2/18:3)	0.239599	0.188427	0.232099	0.135576	0.0984367	0.149749	0.11412	0.0904306	0.0878879	0.108535	0.139847	0.117287	0.0600396	0.0620656	0.0610526
Cer(d18:2/24:1)	20.5514	20.0861	22.8148	15.4379	19.3646	16.5829	13.4429	11.866	10.1101	10.6561	12.8352	13.1566	5.80613	5.32819	3.81718
Cer(d18:2/22:1)	97.9449	103.3	106.667	56.1108	62.2289	45.6281	47.2921	42.3923	34.3343	32.5604	38.0268	41.3055	19.6835	21.0425	14.666
Cer(d18:2/20:1)	20.9524	20.7556	23.1111	15.24	17.3475	13.3668	12.6692	10.9091	9.07908	9.21559	11.1111	11.9327	6.59743	6.71815	5.01256
Cer(d18:2/18:1)	36.792	35.0072	38.321	29.6883	34.3923	28.0402	24.8549	21.9139	16.9169	15.5895	18.295	19.7858	10.7814	11.8726	8.85987
Cer(d18:2/16:1)	495.238	487.805	544.198	410.688	489.158	393.97	405.222	348.325	279.279	340.405	393.678	447.731	203.759	213.32	159.719
Cer(d18:2/26:0)	0.838095	0.850311	0.666667	0.647204	0.88351	0.765357	0.880077	0.700478	0.568569	0.606808	0.738506	0.807751	0.122903	0.106178	0.139628
Cer(d18:2/24:0)	2.62657	2.51554	2.31111	2.10787	2.58195	1.48744	3.36557	2.79426	2.53253	2.68377	2.71073	3.41662	0.634026	0.766409	0.496233
Cer(d18:2/23:0)	1.03258	0.950741	0.986667	0.520534	0.542612	0.495477	0.915861	0.937799	0.800801	0.820918	1.13985	1.31566	0.215628	0.264479	0.175791
Cer(d18:2/22:0)	0.604511	0.572932	0.678519	0.538347	0.629349	0.556784	0.798839	0.872727	0.603604	0.717316	0.819923	0.876084	0.21365	0.194015	0.118533
Cer(d18:0/24:0(2OH))	0.921303	0.920134	0.876049	0.63335	0.635401	0.485427	0.544487	0.465072	0.37037	0.317711	0.33908	0.386537	0.209693	0.245174	0.134606
Cer(d18:2/20:0)	0.0529323	0.0454328	0.0571852	0.0485898	0.0545638	0.0355779	0.0516441	0.0467943	0.0466466	0.0314751	0.0487548	0.0501785	0.0176063	0.0173745	0.014666
Cer(d18:0/16:0)	0.32381	0.354854	0.418765	0.237506	0.283409	0.246231	0.125725	0.133014	0.1001	0.102615	0.148467	0.137685	0.106825	0.110039	0.0892014
Cer(d18:0/24:0)	0.898246	0.842659	0.911605	0.494805	0.501261	0.576884	0.386847	0.399043	0.315315	0.22003	0.27682	0.36002	0.150346	0.138031	0.0832747
Cer(d18:2/21:0)	0.0916291	0.0846485	0.0879012	0.0364176	0.0483106	0.039799	0.0922631	0.0952153	0.0670671	0.0683769	0.0859195	0.0929118	0.0276954	0.0319498	0.0224008
Cer(d18:1/21:0)	0.279699	0.313725	0.293333	0.268184	0.322743	0.340704	0.296905	0.312919	0.231231	0.248643	0.331418	0.446711	0.102868	0.124517	0.086891
Cer(d18:1/22:0)	2.28571	2.15208	2.29136	1.24691	1.39183	1.27638	1.02515	0.976077	0.807808	0.677849	0.767241	1.01989	0.203759	0.227799	0.167755
Cer(d18:1/23:0)	1.33333	1.07126	1.36296	0.408709	0.653555	0.582915	0.636364	0.407656	0.407407	0.405525	0.673372	0.664967	0.163205	0.198842	0.13561
Cer(d18:1/16:0)	0.084411	0.0923003	0.0883557	0.150421	0.116994	0.161809	0.0571567	0.0976077	0.0714715	0.0918599	0.091092	0.143804	0.0466864	0.0354247	0.0496233
Cer(d18:1/25:0)	1.88471	1.99904	2.09383	0.786739	0.771259	0.755779	0.84913	0.827751	0.663664	0.611741	0.836207	0.987251	0.284866	0.25	0.207936
Cer(d18:1/26:0)	0.889223	0.905787	0.840494	0.40574	0.392335	0.40603	0.389749	0.32823	0.346346	0.373952	0.454023	0.527282	0.124629	0.114865	0.124561
Cer(d18:1/24:0)	5.22306	4.64849	5.14568	2.85997	3.71155	3.06533	3.11412	2.8134	2.11211	1.92403	2.18391	2.64151	0.756677	0.947876	0.568559
Cer(d18:1/26:1)	1.84461	2.38164	2.33086	1.38545	1.64397	0.988945	0.580271	0.485167	0.434434	0.23187	0.297893	0.337583	0.187933	0.128378	0.158156
Cer(d18:1/24:1)	4.02005	3.98852	4.51358	2.66205	2.80383	2.25126	2.16634	2.06699	1.52152	1.62802	1.89655	2.09077	0.818991	0.876448	0.612757
Cer(d18:1/18:1)	0.183459	0.168341	0.195556	0.111826	0.116994	0.146734	0.0744681	0.0593061	0.0441441	0.0678836	0.0622605	0.0385518	0.0253719	0.0292471	0.0214967
Cer(d18:1/16:1)	0.81203	0.89144	0.974815	0.593765	0.755421	0.703518	0.558994	0.55311	0.439439	0.428219	0.443487	0.435853	0.214639	0.239382	0.287293
Cer(t18:1/22:0(2OH))	391.98	394.07	428.642	291.935	340.898	295.477	245.648	219.139	176.176	186.482	224.138	242.733	124.629	133.205	96.5344
Cer(t18:1/23:0(2OH))	104.261	106.169	113.58	77.4864	89.2587	67.2362	62.5725	57.4163	46.8468	47.9526	55.8429	62.5191	29.9703	33.3977	22.5013
Cer(t18:1/25:0(2OH))	142.356	139.646	154.074	119.743	139.183	111.558	93.3269	86.6986	71.8719	77.1584	92.0498	100.663	43.1256	46.6216	31.9437
Cer(t18:1/26:0(2OH))	130.326	128.168	137.284	97.5755	120.02	100.503	78.0464	75.1196	61.2613	65.7129	78.3525	86.6905	35.6083	38.417	27.122
Cer(t18:1/27:0(2OH))	5.38346	5.42324	5.82716	5.12618	5.78921	5.26633	4.294	3.97129	3.03303	3.68032	4.41571	5.19123	2.10682	2.32625	1.73782
Cer(t17:0/24:0)	11.1278	11.2865	12.3457	6.47204	7.60464	5.61809	5.14507	4.84211	3.8038	1.90429	2.0977	2.45793	1.02868	1.24517	0.767454
Cer(t18:0/16:0)	0.42406	0.440937	0.456296	0.366155	0.513364	0.457286	0.341393	0.310048	0.21021	0.140109	0.177203	0.175421	0.0858556	0.0952703	0.0548468
Cer(t18:0/18:0)	0.650627	0.599713	0.658765	0.561108	0.72113	0.469347	0.367505	0.287081	0.265265	0.215096	0.232759	0.259052	0.16815	0.153475	0.118533
Cer(t18:0/22:0)	17.3434	16.7384	17.9753	9.73775	11.3969	9.56784	9.07157	8.03828	6.60661	5.69314	7.21264	7.60836	1.97824	2.15251	1.56705
Cer(t18:0/24:0)	39.599	38.6418	40.1975	21.7714	26.5255	23.2161	20.5996	19.6172	15.4154	13.6162	15.613	17.848	5.41048	5.61776	4.26921
Cer(t18:0/26:0)	6.22556	6.07365	6.20247	3.22613	2.92486	3.05528	2.57253	2.60287	2.002	1.73656	2.04023	2.32534	0.717112	0.722008	0.43998
Cer(t18:1/24:0)	22.7569	22.4773	22.716	17.2192	19.5663	16.5829	29.9807	25.933	21.3213	21.1149	25.6705	27.231	6.05341	6.64093	4.6007
Cer(t18:1/20:0(2OH))	71.1779	69.6318	76.9383	48.5898	59.9092	49.0452	44.294	39.7129	32.8328	37.4938	43.9655	49.0566	20.178	22.2973	16.3737
Cer(t18:1/18:0(2OH))	1.14286	1.26255	1.21481	0.831272	1.07917	0.864322	0.976789	0.889952	0.758759	0.874198	1.14943	1.24426	0.489614	0.580116	0.381718
Cer(t18:0/26:1(2OH))	0.487218	0.340507	0.523457	0.289955	0.33182	0.292462	0.148243	0.126316	0.17017	0.145042	0.12931	0.150943	0.0533136	0.0446911	0.0526369
Cer(t20:0/24:0(2OH))	0.425063	0.408417	0.401975	0.321623	0.294503	0.313568	0.20793	0.233493	0.174174	0.189443	0.176245	0.166242	0.0984174	0.0796332	0.0890253
Cer(t18:0/25:1(2OH))	0.179449	0.170253	0.221235	0.196932	0.170449	0.130653	0.104449	0.0705263	0.0970971	0.072521	0.104406	0.112188	0.0490603	0.0539575	0.0320442
Cer(t18:0/24:1(2OH))	0.521303	0.567193	0.601481	0.433449	0.463944	0.320603	0.365571	0.301435	0.265265	0.194376	0.204981	0.283529	0.143422	0.132239	0.0894023
Cer(t18:0/26:0(2OH))	27.3684	28.2162	28.9383	15.9327	18.356	15.2764	9.09091	8.15311	6.2963	3.80858	4.15709	4.92606	1.98813	2.2973	1.63737
Cer(t18:0/25:0(2OH))	33.183	33.0942	36.8395	21.1776	23.8023	22.2111	10.9284	11.1005	9.07908	5.3478	6.65709	7.10862	3.7092	3.91892	2.95329
Cer(t18:0/24:0(2OH))	85.8145	88.2831	91.7531	50.7669	62.1281	53.4673	35.4932	32.2488	27.5275	16.4776	19.8276	22.5395	9.09001	9.38224	6.86087
Cer(t18:0/23:0(2OH))	16.6416	16.8341	18.6667	9.27264	11.3969	9.11558	6.18956	5.311	4.58458	3.24618	3.58238	4.07955	1.87933	2.12355	1.50678
Cer(t18:0/22:0(2OH))	52.4311	52.7977	55.7037	28.9955	34.4932	27.3367	19.0522	17.7033	14.4144	7.23236	8.47701	9.60734	4.14441	4.6332	3.31492
Cer(t18:0/21:0(2OH))	3.60902	3.7494	4.20741	1.80109	2.16843	1.68844	1.1412	0.976077	0.834835	0.380858	0.497126	0.589495	0.339268	0.380309	0.253139
Cer(t18:1/26:0)	7.10777	6.89622	7.25926	5.28451	6.19264	5.29648	7.38878	6.78469	5.18519	4.94327	5.82375	6.49669	1.29575	1.38996	1.08488
Cer(t18:0/18:0(2OH))	1.27318	1.22429	1.3037	1.11826	1.45234	1.18593	0.713733	0.680383	0.505506	0.401579	0.467433	0.476288	0.192878	0.219112	0.193872
Cer(t18:0/16:0(2OH))	0.639599	0.593018	0.642963	0.448293	0.567827	0.512563	0.362669	0.366507	0.322322	0.128268	0.165709	0.126466	0.0700297	0.0565116	0.0429935
Cer(t17:0/24:0(2OH))	0.362907	0.33955	0.382222	0.25334	0.256178	0.20201	0.10735	0.115789	0.0978979	0.0536754	0.081705	0.0868944	0.0260138	0.0421815	0.0353591
Cer(t18:1/16:0(2OH))	1.65414	1.8747	1.86667	1.29639	1.31114	1.07538	1.86654	1.5311	1.29129	1.71682	1.93487	2.11117	0.832839	1.00386	0.738322
Cer(t18:0/20:0(2OH))	9.52381	9.7561	10.6667	5.53191	6.66667	5.30653	3.30754	3.00478	2.49249	1.17415	1.341	1.36665	0.852621	0.944981	0.704169
Coenzyme Q10	33.4837	32.616	33.7778	30.381	29.652	28.1407	32.6886	35.4067	33.033	33.5471	32.0881	34.1662	26.5084	26.7375	27.6243
Coenzyme Q9	0.557393	0.605452	0.46321	0.334488	0.287443	0.302513	0.314313	0.37799	0.321321	0.420326	0.374521	0.429373	0.27003	0.228764	0.272225
DG(15:0_18:2)	0.150376	0.176471	0.133827	0.0564077	0.0816944	0.079397	0.044971	0.0488038	0.0725726	0.0527874	0.0565134	0.0530342	0.0667656	0.0617761	0.0718232
DG(18:2_22:0)	0.155388	0.184122	0.161481	0.196932	0.16238	0.157286	0.256286	0.193301	0.234234	0.23039	0.146073	0.211117	0.224036	0.194981	0.332496
DG(16:4_18:3)	0.37594	0.413199	0.377778	0.593765	0.615229	0.693467	0.580271	0.463636	0.780781	0.50814	0.393199	0.475778	0.184471	0.233591	0.140131
DG(18:2_18:4)	0.136341	0.162123	0.103704	0.0930233	0.114473	0.0854271	0.0696325	0.0933014	0.12012	0.136655	0.14272	0.147884	0.117211	0.15251	0.10899
DG(18:3_18:3)	0.626566	0.710187	0.533333	0.504701	0.529501	0.417085	0.541586	0.461722	0.695696	0.730143	0.850096	0.792963	0.595945	0.90251	0.572577
DG(16:1_20:4)	0.032381	0.0293161	0.025037	0.0162791	0.0283913	0.0292462	0.0280948	0.0341148	0.0444945	0.0547607	0.0483716	0.0478327	0.0409496	0.0456081	0.0397288
DG(18:2_18:3)	8.5213	6.64754	5.48148	4.29985	7.06001	7.03518	6.28627	6.55502	10.2102	10.1135	10.3448	10.3519	9.44609	9.70077	8.33752
DG(15:0_20:5)	0.165915	0.142037	0.142716	0.194458	0.223903	0.249246	0.226789	0.209091	0.255255	0.232363	0.238506	0.219276	0.262117	0.315154	0.203415
DG(18:1_18:3)	1.92481	1.60689	1.55556	1.57843	1.88603	2.09548	2.14217	2.47847	2.48749	2.51603	1.86303	1.8613	2.29476	2.12838	1.91863
DG(16:1_20:3)	0.102256	0.0789096	0.0908642	0.105888	0.109934	0.125628	0.113153	0.158373	0.146647	0.171682	0.139847	0.117797	0.132047	0.148649	0.111502
DG(18:2_18:2)	23.8596	20.6121	22.0247	21.1776	27.2315	30.402	25.6286	35.1196	40.4404	35.7671	35.6322	29.9337	28.9812	33.3012	28.0763
DG(16:0_18:4)	0.0311278	0.0296031	0.022716	0.0167244	0.0231972	0.0241709	0.0174081	0.018134	0.0158659	0.0206709	0.0183416	0.0160122	0.0186944	0.024083	0.0212456
DG(18:3_25:0)	0.0138847	0.0221903	0.0230123	0.0284018	0.0265255	0.0272362	0.0148453	0.00842105	0.0124124	0.0110015	0.0103452	0.00968893	0.0367953	0.0216699	0.027122
DG(18:3_24:0)	0.0651629	0.0626494	0.0558025	0.0875804	0.0872575	0.0869347	0.0580271	0.0344019	0.0625626	0.0779477	0.0541188	0.0775115	0.116222	0.0970077	0.0718232
DG(18:3_23:0)	0.0442105	0.029077	0.0468642	0.0179614	0.0229506	0.0279397	0.0200193	0.0156938	0.0178566	0.0350765	0.0217433	0.027333	0.0366963	0.0492278	0.061778
DG(14:0_16:1)	1.36842	1.18604	1.58519	1.82088	2.02219	2.84422	1.62959	1.43062	2.00701	2.15096	1.87261	2.10607	3.64491	5.69498	4.35962
DG(16:0_18:3)	7.61905	6.83883	6.22222	6.8283	8.57287	7.43719	3.97002	4.63158	5.20521	6.75876	6.08238	6.3743	5.93472	7.57722	6.1778
DG(18:1_18:2)	0.429574	0.443807	0.373827	0.434933	0.442259	0.476382	0.531915	0.574163	0.660661	0.720276	0.512452	0.576237	0.727003	0.781853	0.477147
DG(14:0_18:2)	0.0298246	0.0270206	0.0191111	0.0105393	0.0152799	0.0146231	0.0175048	0.0216268	0.0232232	0.0228416	0.0248084	0.027129	0.0371909	0.0535714	0.0381718
DG(18:2_23:0)	0.17594	0.149211	0.18963	0.110836	0.121029	0.115932	0.117021	0.12201	0.158659	0.120868	0.141284	0.103519	0.117317	0.146236	0.0883978
DG(20:0_18:0)	0.0362406	0.0283596	0.0323001	0.0198911	0.0251639	0.0225275	0.0314797	0.0346411	0.0402903	0.0411939	0.0359674	0.0239674	0.0346686	0.0419402	0.0332998
DG(14:0_22:0)	0.0403008	0.0276901	0.0339954	0.0308263	0.0225416	0.026684	0.0299807	0.0396651	0.0252753	0.0339418	0.0373084	0.0411015	0.0356083	0.035666	0.0284279
DG(18:0_18:0)	1.69424	2.04209	1.69136	2.06828	2.03732	2.0528	2.2413	2.44019	3.05305	3.13271	2.08094	2.7027	2.3541	2.05116	2.28277
DG(22:0_22:0)	0.0290727	0.0293512	0.0296296	0.0112568	0.0117247	0.0107035	0.0109284	0.0112919	0.0132883	0.00461273	0.00378352	0.00535441	0.00655292	0.00692568	0.00570065
DG(14:0_20:0)	0.0342356	0.0296031	0.0240494	0.0270658	0.0437216	0.0497487	0.0357834	0.0292344	0.0305806	0.0306857	0.0321839	0.0354921	0.0306133	0.0374517	0.0427926
DG(16:0_18:0)	3.19298	2.50598	2.24198	2.74617	3.90822	4.82915	2.76112	2.74641	3.50851	3.70498	3.49617	3.21775	3.35806	3.53282	4.24912
DG(8:0_16:0)	0.00952381	0.0131516	0.0118519	0.00771895	0.0121029	0.00991091	0.00764023	0.00794258	0.00990991	0.0049334	0.00502874	0.00339623	0.00949555	0.00733591	0.00841573
DG(18:2_24:0)	0.596491	0.626494	0.503704	0.583869	0.554715	0.839196	0.476306	0.428708	0.460961	0.429699	0.269636	0.300867	0.291296	0.417954	0.241587
DG(18:2_25:0)	0.125815	0.128168	0.120494	0.154874	0.0943016	0.159799	0.0628627	0.0375598	0.0502112	0.0646275	0.066092	0.0653597	0.0781405	0.0916988	0.0532396
DG(15:0_18:3)	0.0418045	0.0295552	0.0317037	0.0191489	0.0203732	0.0246231	0.0145551	0.0125359	0.0122623	0.0100007	0.0100575	0.00994391	0.0184965	0.0128378	0.0171773
DG(17:0_18:0)	0.0165414	0.0132951	0.0191605	0.0254448	0.0243066	0.0265829	0.0196325	0.0144498	0.0174174	0.0132215	0.0239943	0.0174401	0.0161721	0.0210907	0.021999
DGCC(14:0_16:1)	8.62155	8.74223	7.54568	9.04503	11.175	14.794	8.25919	9.30144	8.36837	8.03157	6.62835	7.48598	3.818	3.33977	3.53591
DGDG(18:0_18:3)	1.09073	1.16308	0.815802	1.39337	1.27887	1.50352	1.26112	1.26219	1.26326	1.33004	1.12069	1.22998	1.99802	2.35521	1.59518
DGDG(16:0_18:2)	15.4787	11.956	13.3728	18.7036	22.3903	21.7085	17.1954	12.823	22.6226	15.925	16.8008	13.8501	21.9585	21.6216	17.0768
DGDG(16:1_18:1)	0.0159799	0.0133333	0.0161383	0.0235527	0.019768	0.0185528	0.0172921	0.01711	0.0268268	0.0148397	0.0229885	0.0169505	0.0207715	0.0204633	0.0181617
DGDG(18:0_18:2)	7.2782	6.0067	5.51111	11.1232	10.0857	12	6.61509	8.97608	11.1111	10.4983	7.45211	6.03774	13.452	15	14.6459
DGDG(16:0_18:3)	1.78045	1.43472	2.13333	2.88966	2.58195	2.83417	1.4352	1.40861	1.42191	2.6443	1.81609	2.24375	1.99802	2.6834	1.57107
DGDG(17:0_18:3)	0.0629574	0.049737	0.0563472	0.0417615	0.0695915	0.0440201	0.0423598	0.0283254	0.032032	0.0501233	0.0509668	0.0518103	0.102275	0.0781853	0.0705173
DGDG(18:1_18:2)	0.180451	0.176949	0.171259	0.330124	0.270298	0.38995	0.270793	0.256459	0.242242	0.24667	0.314176	0.283529	0.3818	0.413127	0.233049
DGDG(16:2_20:4)	0.0262657	0.018594	0.0192198	0.0215735	0.0238023	0.0259296	0.0156673	0.0181244	0.0168959	0.0164973	0.0158621	0.0186232	0.0135707	0.0145905	0.0156102
DGDG(18:2_18:2)	8.66165	6.73362	7.96049	10.1732	12.9702	12.8442	11.2573	11.6746	17.5576	13.0044	10.2107	7.87353	12.542	12.6999	12.8579
DGDG(16:0_20:5)	0.00318589	0.00329029	0.00308148	0.00706581	0.00788704	0.00984925	0.0050677	0.00327273	0.00417021	0.00631475	0.00461686	0.00414074	0.0104451	0.00857143	0.00950827
DGDG(18:2_18:3)	4.99248	3.7494	4.06914	5.16576	4.72012	5.10553	3.96518	4.07656	4.02087	4.77553	4.78927	4.18154	4.25321	5.65637	4.21899
DGDG(16:1_20:5)	0.0133133	0.0108847	0.00999506	0.00829292	0.0091175	0.0138291	0.0087234	0.00723445	0.00940941	0.010518	0.00814176	0.0119123	0.0114342	0.0124131	0.0119237
DGDG(14:0_18:2)	0.0188672	0.0128168	0.0138864	0.0161108	0.0101059	0.016402	0.00984526	0.0124593	0.0111523	0.0167933	0.0176437	0.0149924	0.023541	0.0214286	0.0212958
DGDG(18:3_18:3)	2.54637	2.5825	2.50864	2.55319	2.66263	2.97487	1.84526	1.77608	1.81067	2.7627	2.18391	2.95767	1.636	2.76062	1.87243
DGDG(18:3_18:4)	0.00960401	0.0107891	0.00713086	0.00617516	0.00455875	0.00669347	0.00415861	0.00516746	0.0046046	0.00262457	0.00162452	0.00212454	0.00295701	0.00277992	0.0031341
DGDG(18:1_18:3)	1.05464	0.899091	1.09432	1.18555	1.54917	1.58593	1.32495	1.31483	1.31989	1.49975	1.36015	1.17695	1.56677	1.57193	1.5771
DGDG(16:0_18:1)	0.139348	0.0843615	0.119309	0.13716	0.117196	0.123015	0.10619	0.0939713	0.154555	0.0627528	0.0599617	0.0613573	0.12542	0.12278	0.12436
DGTS(18:1_20:4)	0.0109474	0.0142516	0.0123457	0.00625433	0.00415532	0.00488442	0.0054352	0.004689	0.00606607	0.0176616	0.015728	0.0106272	0.00507988	0.00557915	0.00458061
DGTS(18:2_20:5)	2.96742	2.56337	2.5284	2.41465	2.64246	2.87437	2.10832	2.1244	2.78278	3.53231	2.98851	2.95767	3.95648	4.45946	3.11401
DGTS(15:0_16:1)	0.0127519	0.00893352	0.0102716	0.0170015	0.0178114	0.0197588	0.011354	0.0110431	0.0127327	0.0175432	0.0199903	0.0224375	0.00429278	0.00301731	0.00174184
DGTS(16:0_18:2)	0.0122506	0.00805356	0.0114173	0.00698664	0.0107716	0.00938693	0.0119342	0.0110048	0.0153554	0.00907745	0.00555556	0.00658848	0.0157468	0.0156371	0.0114917
DGTS(14:0_18:4)	0.00974436	0.00966045	0.00890864	0.00670955	0.0100656	0.00838755	0.00887814	0.00556938	0.00722376	0.00618813	0.00637931	0.00599694	0.00769535	0.0072973	0.00865897
DGTS(18:1_18:3)	0.164211	0.144429	0.131951	0.0746165	0.0750378	0.0779899	0.0522244	0.0583732	0.0768769	0.0797237	0.0785441	0.073024	0.138675	0.147104	0.101457
DGTS(18:2_18:2)	0.302757	0.262076	0.266667	0.229589	0.248109	0.277387	0.2147	0.202871	0.264264	0.303897	0.260536	0.265171	0.324431	0.368726	0.275239
DGTS(18:2_16:3)	0.0170827	0.00967958	0.0129975	0.00421573	0.00532526	0.0047705	0.00464217	0.00673684	0.00722723	0.00797237	0.00796935	0.00797086	0.0205737	0.0163707	0.0118132
DGTS(15:0_20:5)	0.0153183	0.00868484	0.013037	0.00451262	0.00518406	0.00448241	0.00165377	0.00235407	0.00264264	0.0027035	0.00404215	0.00337282	0.00971316	0.00675676	0.00652938
DGTS(16:0_20:5)	1.13083	1.00813	1.00543	0.88669	0.871407	1.0392	0.758221	0.698565	0.958959	1.06364	0.934866	0.958695	1.12957	1.29151	0.928177
DGTS(18:2_18:3)	5.61404	5.22238	5.21481	4.5522	4.96218	5.40704	4.00387	3.96172	4.84484	5.74248	5.05747	4.85467	6.21167	6.66023	4.8217
DGTS(17:0_20:5)	0.0288722	0.0319464	0.0250864	0.0180505	0.018941	0.014392	0.0165957	0.0151005	0.0127127	0.0321658	0.0327586	0.0261091	0.0358061	0.0428571	0.0237067
DGTS(16:1_20:5)	0.0208521	0.0129316	0.0161185	0.00833251	0.01176	0.0100462	0.00622824	0.0068134	0.00652082	0.0149186	0.019023	0.0150943	0.0170524	0.0239382	0.0166549
DGTS(18:2_18:4)	0.0324812	0.0353898	0.0339355	0.0188619	0.0160767	0.0219095	0.013501	0.0172249	0.0212212	0.0317711	0.0260536	0.0232534	0.0308605	0.0330116	0.0233049
DGTS(18:3_18:3)	1.05263	1.03109	0.991605	0.882731	0.86939	1.02513	0.529981	0.549282	0.684685	1.28663	1.11303	1.15451	1.16518	1.29151	0.946258
DGTS(18:1_20:5)	0.0531328	0.045911	0.0545185	0.0300841	0.0316692	0.039397	0.0261122	0.0300478	0.0344344	0.0479526	0.0346743	0.0289648	0.0486647	0.0590734	0.0456052
DGTS(18:3_18:4)	0.00368922	0.00311813	0.00375309	0.0025334	0.00221886	0.00170251	0.00206963	0.00109474	0.00158218	0.00160829	0.00132429	0.00104029	0.0175668	0.0187452	0.0147062
DGTS(18:3_20:5)	0.641604	0.560497	0.562963	0.498763	0.463944	0.512563	0.297872	0.300478	0.392392	0.826838	0.720307	0.762876	0.848665	0.944015	0.673029
DGTS(16:0_20:4)	0.0318797	0.0283118	0.0282469	0.012667	0.015411	0.0154171	0.0102515	0.012823	0.0115315	0.0191811	0.0136207	0.0176849	0.0245302	0.0252896	0.0175791
FFA(10:0)	138.346	117.647	140.247	63.9287	71.5078	104.523	69.4391	91.1962	89.6897	51.3074	61.6858	72.1061	46.7854	67.6641	55.3491
FFA(18:1)	79.2982	81.6834	79.8025	44.0376	41.7549	43.3166	42.94	33.2057	52.953	36.3098	23.9464	34.2682	24.728	27.7027	28.9302
FFA(29:0)	6.10526	4.43807	5.27167	4.13657	5.38578	5.01508	4.33269	3.81818	4.23423	16.5762	16.1877	20.1938	5.92483	5.79151	4.96233
FFA(17:1)	3.2782	2.30512	3.27901	2.81994	3.33838	2.30151	2.17167	1.76077	2.58258	2.6739	1.6092	1.846	1.64194	1.68919	1.97891
FFA(20:1)	57.9449	51.2673	52.2469	12.766	15.532	14.149	17.4253	10.5263	24.3243	2.94031	3.83142	3.6512	4.27107	4.35328	4.18885
FFA(22:1)	2.72682	2.63989	3.67407	1.87036	1.95663	1.84925	1.39265	1.95215	2.07207	1.97313	1.7433	2.20296	2.42334	2.15251	2.68207
FFA(18:2)	779.95	722.143	725.926	845.126	1079.17	994.975	967.118	948.325	1091.09	632.462	509.579	685.365	497.527	633.205	589.653
FFA(20:2)	3.91176	3.59637	4.22716	2.31569	2.66538	3.01508	2.33075	2.8134	3.39339	0.822891	0.957854	0.623151	0.117705	0.258752	0.399799
FFA(20:3)	1.09273	1.21473	1.32346	0.275111	0.276349	0.330653	0.369049	0.361722	0.376376	0.201283	0.296935	0.249109	0.150346	0.219112	0.128579
FFA(22:4)	0	0	0	0	0	0	0	0	0	0	0	0	0	0	0
FFA(24:5)	1.06266	1.07126	1.38272	1.28649	1.14977	1.01508	0.685687	0.698565	0.692126	0.843611	0.718391	0.667007	0.765579	0.726834	0.548468
FFA(24:4)	24.5614	21.6165	28.8395	32.0633	34.2915	33.2663	16.7311	19.1388	22.2222	24.2723	21.8391	28.3529	15.2324	22.1042	22.3004
FFA(28:0)	14.5363	12.8168	17.3827	7.67937	7.78618	8.98492	5.25145	6.09569	7.0971	14.7015	19.3487	16.7262	6.42928	6.53475	5.78604
FFA(24:0)	5.32331	5.51889	7.41728	2.80059	3.49975	3.11558	2.58221	1.94258	2.42242	3.38431	2.86398	4.28353	5.00495	4.10232	4.74134
FFA(22:0)	3.32832	3.25203	3.92099	3.24592	2.80383	3.8191	1.83752	2.50718	3.18318	3.11791	2.72031	4.17134	2.88823	3.77413	2.76243
FFA(20:0)	29.2732	26.7814	26.5679	14.8441	14.1557	13.4673	24.6615	30.8134	33.4334	10.7548	8.72605	12.5446	12.0673	8.51351	10.2904
FFA(18:0)	150.376	130.081	152.099	131.618	155.32	142.714	114.12	118.66	115.115	164.776	154.215	187.659	121.662	161.197	117.529
FFA(17:0)	13.7343	10.8082	18.7654	8.66898	9.48058	9.43719	9.67118	7.97129	13.6136	5.52541	6.59962	6.59867	5.37092	6.19691	6.39879
FFA(16:0)	551.378	491.631	606.42	421.573	438.729	451.256	337.524	459.33	379.379	293.044	321.839	375.319	258.16	361.004	360.623
FFA(15:0)	4.01003	4.01722	4.27654	1.95943	2.30963	2.91457	2.84333	2.763	2.68268	2.78244	2.57939	2.37634	0.911968	1.31274	1.30588
FFA(14:0)	1.86466	1.92253	2.38025	1.79119	2.69289	2.89447	2.17602	1.68421	2.94294	2.8515	2.61392	2.37634	1.70129	1.71815	2.16976
FFA(24:6)	6.87719	5.4902	6.89383	4.32459	4.72012	4.94472	3.8588	3.66507	4.22422	3.76912	3.63985	4.36512	3.96637	3.62934	3.45555
HexCer(d18:2/16:0)	18.7469	26.8771	25.1852	19.3963	16.0363	14.3719	11.0251	13.2057	14.7147	8.47558	14.6552	12.5446	11.9683	10.4247	9.4224
HexCer(d18:2/20:0)	0.449123	0.625538	0.622222	0.459179	0.365103	0.329648	0.209865	0.250718	0.298298	0.161815	0.265326	0.210097	0.233432	0.252896	0.197891
HexCer(d18:2/18:0)	0.989474	1.39646	1.37284	0.978723	0.851236	0.80201	0.530948	0.560766	0.6997	0.466785	0.529693	0.403876	0.522255	0.505792	0.437971
HexCer(d18:1/24:1)	0.240602	0.344333	0.316049	0.179119	0.170449	0.170854	0.105416	0.0909091	0.134134	0.0545634	0.0622638	0.0699643	0.101879	0.102317	0.0869915
HexCer(d16:1/18:0)	0.0234586	0.0348159	0.0374321	0.0211776	0.0263238	0.020603	0.0296905	0.0211483	0.0331331	0.0261169	0.0265326	0.0257012	0.0220574	0.0252896	0.0230035
HexCer(d18:1/18:1)	0.0954386	0.145385	0.108642	0.0619495	0.0536561	0.059799	0.034913	0.0400957	0.0277277	0.028261	0.0327586	0.0237634	0.0409496	0.0452703	0.0296334
HexCer(d18:1/16:1)	8.15038	12.0516	11.8519	8.76794	6.9995	6.98492	4.97099	6.14354	6.73674	3.85792	4.68266	5.50739	4.74777	4.6139	4.21899
HexCer(d18:2/24:0)	4.2005	5.72932	5.68889	3.27561	2.86435	2.56281	1.68279	2.18182	2.44244	1.29255	2.28927	1.846	1.5727	1.55405	1.31592
HexCer(d18:1/26:0)	0.0376942	0.0408417	0.0554074	0.0414646	0.0395361	0.0324623	0.0222437	0.0330144	0.03003	0.0233701	0.0200192	0.0267211	0.0248269	0.0224587	0.0200904
HexCer(d18:1/25:0)	0.0264662	0.0337637	0.0267654	0.0137461	0.0156329	0.0118593	0.015087	0.0082201	0.0129129	0.0151421	0.014272	0.0160122	0.0151335	0.0125483	0.0138409
HexCer(d18:1/16:0)	0.186466	0.212339	0.297284	0.147452	0.13414	0.120603	0.0623791	0.0755981	0.0943944	0.0786623	0.0967433	0.0605813	0.0964392	0.0912162	0.0619789
HexCer(t18:1/16:0(2OH))	0.0290727	0.0278336	0.0284531	0.0206828	0.0199697	0.0158794	0.0137331	0.0121531	0.0129431	0.0274297	0.0249336	0.0224375	0.0296736	0.0342664	0.0236062
HexCer(t18:1/20:0(2OH))	0.629574	0.896222	0.997531	0.526472	0.546646	0.430151	0.327853	0.465072	0.552553	0.28219	0.479885	0.464049	0.56182	0.549228	0.494224
HexCer(t18:1/22:0(2OH))	4.21053	5.42324	6.55802	4.11677	2.95512	3.42714	2.06963	2.36364	2.66266	1.49975	2.60536	1.76441	3.1454	2.59653	2.41085
HexCer(t18:1/23:0(2OH))	1.17293	1.41559	1.61975	1.22712	1.03883	1.05528	0.528046	0.640191	0.805806	0.454859	0.743295	0.602754	0.915925	0.908301	0.853842
HexCer(t18:1/24:0(2OH))	5.30957	5.70062	4.91852	3.91885	3.57035	4.17085	2.73694	3.25359	2.8028	1.89443	3.09387	2.7537	4.11474	4.11197	2.9332
HexCer(t18:1/26:0(2OH))	1.11278	1.033	1.37284	0.768926	0.70701	0.745729	0.471954	0.442105	0.73974	0.356191	0.532567	0.484447	0.589515	0.540541	0.511301
HexCer(d18:1/20:1)	0.0290727	0.0364419	0.0382222	0.017714	0.0184569	0.0143719	0.0111219	0.0129187	0.0145145	0.00699556	0.0127395	0.0104029	0.0122651	0.0126448	0.010447
HexCer(t18:1/27:0(2OH))	0.0266667	0.0418938	0.0312099	0.0406729	0.0227937	0.0314573	0.0165377	0.0164593	0.0164985	0.0294484	0.0275862	0.0313106	0.0497527	0.0406371	0.0475138
LDGTS(16:0)	2.09524	2.17121	2.25185	2.88966	3.34846	3.63819	6.10251	5.83732	5.05506	1.07548	1.19732	1.12188	1.08803	1.16795	1.16524
LPA(16:0)	124.561	132.951	135.802	97.2291	104.135	97.2362	81.7215	78.2297	80.5806	17.0942	16.7146	17.4401	14.3422	15.251	15.2436
LPA(18:3)	50.3759	48.5414	45.9259	28.2039	27.7358	25.0503	18.617	19.5933	15.3904	6.01875	6.39368	6.17032	12.092	10.9315	9.71873
LPA(22:5)	9.82456	9.73219	8.96296	7.79317	8.04337	6.88442	7.30174	7.32057	6.35636	2.73804	2.9454	2.77919	10.9298	10.3523	9.34204
LPA(18:0)	36.5915	37.5418	38.7654	40.574	39.3343	39.196	34.0909	31.8182	34.034	3.94672	3.56801	3.72259	5.81108	4.97104	5.62531
LPA(18:1)	6.2406	6.19321	5.92593	3.16675	3.15179	2.96482	2.75629	2.7512	2.48749	0.71781	0.682471	0.668027	1.14985	1.02317	0.976896
LPA(18:2)	436.09	411.286	392.593	254.824	254.665	234.925	251.451	260.766	213.213	47.6073	49.569	48.9546	107.567	98.4556	89.4023
LPA(20:5)	1.11028	1.21712	1.26667	1.18258	1.26576	1.21357	1.22824	1.2799	1.23123	1.22102	1.36973	1.40745	1.74827	1.77124	1.8885
LPC(26:0)	0.0551378	0.0461502	0.0535802	0.0445324	0.0458901	0.0452261	0.0437621	0.0413876	0.0472973	0.00954613	0.00893199	0.00874554	0.00840752	0.00767375	0.00951783
LPC(15:1)	0.189975	0.188187	0.199753	0.0613558	0.0630358	0.0582915	0.059236	0.058134	0.0628128	0.0337938	0.0390326	0.0400306	0.0351137	0.0378861	0.0371673
LPC(24:1)	0.00403509	0.00396939	0.00481481	0.00202622	0.00284922	0.00243772	0.00188588	0.0019067	0.00169419	0.000932412	0.000996169	0.000581336	0.00914936	0.00736004	0.00705676
LPC(18:4)	0.00704261	0.00851267	0.008	0.00616032	0.00627837	0.00703518	0.00558511	0.00476077	0.00523023	0.00291071	0.00306513	0.00418154	0.0180514	0.0138272	0.013561
LPC(20:2)	0.11203	0.12219	0.116049	0.089807	0.0882501	0.0816583	0.0652805	0.0626794	0.0685686	0.0429206	0.0433429	0.0474248	0.0202028	0.018195	0.0181316
LPC(20:4)	0.00363409	0.00451937	0.00409877	0.00274617	0.00199445	0.00228392	0.00258704	0.00187321	0.00173173	0.00567341	0.00433429	0.00484447	0.000509397	0.000472973	0.000301356
LPC(18:2)	65.1629	65.758	61.4815	57.6447	57.7408	58.5427	55.1257	55.2632	58.5586	32.8071	27.2989	33.1464	30.6627	27.9923	27.8754
LPC(20:3)	0.0275689	0.0228599	0.0259259	0.0151905	0.015759	0.0150754	0.00580271	0.00861244	0.00773273	0.00900345	0.00830939	0.0063488	0.00232938	0.00229247	0.00174033
LPC(18:3)	8.7218	9.20612	8.71605	7.44681	7.2113	7.11055	4.81141	4.85646	4.97998	3.72472	3.83142	3.6716	3.28882	3.04054	2.91311
LPC(16:3)	0.0191228	0.0197513	0.0194568	0.0165017	0.0151538	0.0164824	0.0138781	0.0154306	0.0134134	0.00404539	0.00340038	0.00420704	0.012092	0.0123793	0.0122551
LPC(20:5)	0.000741855	0.000750837	0.000644444	0.000752103	0.00104135	0.000896727	0.000785783	0	0	0.00171682	0.00167385	0.00154003	0	0	0
LPC(24:0)	0.661654	0.614538	0.592593	0.472538	0.448815	0.424623	0.476306	0.5311	0.563063	0.0804144	0.0730364	0.0805711	0.080366	0.0716699	0.067554
LPC(17:0)	1.6792	1.6571	1.60494	0.875804	0.890066	0.821608	1.16054	1.14833	1.19119	0.527874	0.512452	0.517593	0.41543	0.374035	0.36665
LPC(20:0)	1.52882	1.55667	1.44198	0.774369	0.731215	0.658291	0.940522	1.03589	1.02102	0.174642	0.163314	0.168536	0.252226	0.241071	0.234807
LPC(19:0)	0.23985	0.248685	0.22321	0.08857	0.0806858	0.0761307	0.125	0.130622	0.137387	0.0355205	0.0344828	0.0339113	0.0524233	0.0489865	0.0469613
LPC(18:0)	12.2306	11.143	10.7407	7.10045	6.70701	6.25628	9.23598	8.70813	9.38438	2.32856	2.10967	2.04742	4.64886	4.53668	4.26921
LPC(15:0)	0.253133	0.246294	0.238272	0.0883226	0.0832073	0.0819095	0.0701161	0.0686603	0.0745746	0.0468673	0.0464559	0.0497195	0.0375865	0.0388514	0.0381718
LPC(14:0)	0.0250627	0.0253467	0.0249383	0.00799109	0.00937973	0.00698492	0.0133221	0.00923445	0.00990991	0.00737543	0.00725575	0.00810811	0.00860534	0.0100869	0.00768458
LPC(22:0)	0.370927	0.368245	0.34321	0.319149	0.315179	0.268844	0.377176	0.368421	0.412913	0.0505673	0.049569	0.0499745	0.0613254	0.0629826	0.0622803
LPC(16:0)	29.3233	27.977	28.642	21.524	21.7852	21.9347	21.3733	21.3397	22.7227	11.7908	11.7577	12.1622	11.7458	11.5106	11.5018
LPE(18:2)	491.228	497.37	473.58	302.326	289.46	270.352	278.046	282.297	263.764	131.228	124.042	135.135	134.026	118.726	124.058
LPE(16:0)	384.461	399.809	371.358	184.562	171.962	175.879	192.94	195.215	186.687	75.9743	62.7395	68.3325	77.6459	71.4286	75.8413
LPE(17:0)	8.37093	8.99091	8.2963	4.20584	3.99395	3.80905	4.78723	4.48804	4.57457	1.74149	1.4751	1.8205	1.24629	1.11004	1.17027
LPE(18:0)	82.2055	86.5615	80	49.1836	44.7302	43.1658	48.8395	49.2823	48.6486	10.1135	8.95594	9.53595	18.002	16.2162	16.4239
LPE(18:3)	44.7619	48.3022	45.284	26.5215	26.7776	24.4724	17.0213	17.3206	16.0661	13.5175	13.6494	13.5135	11.6222	10.5212	10.5475
LPE(20:0)	96.7419	102.822	92.8395	51.4597	46.8986	44.4221	43.2302	44.0191	43.043	7.44943	6.51341	6.83325	11.3749	10.1834	10.2461
LPE(22:0)	47.1679	53.5629	48.2469	53.9337	41.9566	38.0905	44.2456	52.1531	45.5455	6.41342	6.27395	5.91535	6.77547	5.74324	5.82622
LPE(24:0)	101.754	103.778	95.8025	85.1064	87.7458	77.3869	93.3269	90.9091	91.5916	10.7548	9.00383	9.73993	9.74283	8.30116	7.83526
LPG(18:2)	8.79198	9.00048	8.49383	10.6878	9.1175	8.1608	7.6499	9.00478	7.65766	2.92057	2.89272	2.98827	7.57666	6.80502	5.26369
LPG(18:1)	4.88221	4.63893	4.68148	3.12716	2.77358	2.24121	2.32108	2.4689	2.04204	1.14455	1.13027	1.22387	3.88724	3.75483	3.28478
LPG(18:0)	1.83459	2.02774	1.95556	1.82088	1.2708	1.50754	1.92456	1.98086	1.79179	0.707449	0.699234	0.780214	1.41444	1.41892	1.27574
LPG(16:0)	82.3058	79.8661	77.1358	76.9916	64.1452	56.2814	60.4449	64.0191	54.2543	21.6083	21.3602	21.1117	61.3254	59.4595	46.3084
LPG(20:0)	0.193484	0.22286	0.22716	0.154379	0.118003	0.105528	0.138298	0.14067	0.133133	0.0374938	0.0345785	0.0378378	0.0710188	0.0779923	0.0625816
LPI(16:0)	152.381	158.584	145.975	89.2627	101.866	97.4874	99.0329	84.4019	91.4915	38.0858	35.4406	38.3478	29.0801	32.6255	26.1175
LPI(18:0)	2.30576	2.31468	2.66667	2.49381	2.72315	2.79397	3.77176	3.00478	3.56356	0.51702	0.538314	0.583376	0.492582	0.507722	0.500251
LPI(18:2)	83.609	90.2917	91.4568	39.1885	46.1926	40	37.1373	34.4498	32.4324	16.2407	17.2605	15.8083	66.271	62.1622	51.6323
MG(16:0)	46.9173	41.4156	40.6914	45.522	57.5895	51.5558	55.5126	46.5072	45.5455	55.0567	59.7701	61.3972	146.39	134.17	150.678
MG(18:0)	57.1429	55.5715	49.3827	50.8659	74.8361	90.1508	70.1161	62.5837	57.8579	67.3902	78.2567	73.3299	62.7102	64.2857	66.9011
MGDG(18:3_18:3)	1.25313	1.17647	1.14568	1.30628	2.00706	2.17085	0.931335	1.04306	1.28128	2.57523	3.32375	2.94949	1.0089	1.08205	1.1552
MGDG(18:2_18:4)	0.413033	0.325203	0.359506	0.401781	0.512355	0.639196	0.311412	0.405742	0.520521	0.805131	1.09387	0.9495	0.318497	0.367184	0.415871
MGDG(16:0_16:0)	0.168622	0.127021	0.128395	0.0647204	0.0708018	0.078794	0.0299807	0.0317703	0.031031	0.0209176	0.0154023	0.0137685	0.0419387	0.0596525	0.0347564
MGDG(16:0_18:1)	0.0144561	0.0109039	0.00967901	0.00971796	0.0126273	0.00878392	0.00805469	0.00884211	0.00726727	0.00381712	0.00306513	0.0045691	0.0153709	0.0166795	0.0102662
MGDG(16:0_16:2)	0.0085213	0.00922047	0.00835556	0.0174963	0.013172	0.0144322	0.00924565	0.00767464	0.00780781	0.005111	0.00509579	0.0054462	0.00431256	0.00557915	0
MGDG(16:0_18:2)	0.890059	0.776662	1.00346	1.97922	2.19869	1.71457	0.967118	1.23636	1.10174	1.76616	1.14176	1.24018	2.19585	2.14286	2.10949
MGDG(18:0_18:2)	0.0284712	0.0208513	0.0292346	0.0599703	0.0484115	0.0532663	0.0352031	0.0334928	0.034034	0.0378885	0.0249042	0.0354921	0.0623145	0.0598456	0.050226
MGDG(16:0_18:3)	0.165815	0.193209	0.146963	0.257298	0.431669	0.460302	0.17118	0.140096	0.165766	0.301924	0.197318	0.1846	0.23541	0.281853	0.227022
MGDG(18:3_18:4)	0.0114887	0.0121282	0.00961975	0.0100742	0.00639435	0.00689447	0.00500967	0.00562679	0.00836837	0.0174445	0.010613	0.0116471	0.0123244	0.00891892	0.0106217
MGDG(16:1_18:2)	0.0188872	0.0216165	0.016158	0.0290945	0.0375189	0.0363819	0.032882	0.021244	0.0366366	0.021707	0.0256705	0.027333	0.0425321	0.0453668	0.0401808
MGDG(16:1_18:3)	0.00942356	0.00933525	0.00936296	0.0100346	0.00837115	0.0118794	0.0031528	0.00334928	0.00444444	0.00955106	0.0108337	0.0121163	0.0108605	0.0131467	0.0120036
MGDG(16:0_20:4)	0.0100201	0.0111908	0.00884938	0.0131816	0.0162784	0.0122814	0.0155319	0.0109856	0.0141542	0.0118994	0.0145211	0.01128	0.0211672	0.022973	0.0202913
MGDG(18:1_18:3)	0.330827	0.531803	0.385185	0.670955	0.79879	0.594975	0.83559	0.608612	1.01702	0.704489	0.659004	0.550739	0.92186	1.06757	0.930186
MGDG(18:2_18:2)	6.19549	6.12147	5.0963	9.65858	12.5265	8.1005	10.8704	9.35885	9.02903	11.5244	8.18008	9.54615	12.5025	14.7297	12.878
MGDG(16:1_20:4)	0.0185865	0.0201574	0.0217284	0.0296883	0.0227937	0.0223116	0.0210832	0.0153493	0.022022	0.0268377	0.0314176	0.0250892	0.0350148	0.0252896	0.0225013
MGDG(18:2_18:3)	0.117494	0.107537	0.0975802	0.170609	0.115582	0.169246	0.0940039	0.0903349	0.115516	0.248643	0.136015	0.19745	0.0743818	0.133977	0.113511
MGDG(16:1_20:5)	0.0079599	0.0109995	0.00947971	0.00504701	0.00357035	0.00430868	0.00458414	0.00530144	0.00862863	0.0114455	0.0127586	0.010872	0.0097725	0.00822126	0.00667002
MGDG(18:1_18:2)	0.138346	0.104065	0.102914	0.239485	0.196268	0.177286	0.139652	0.167081	0.22022	0.174445	0.142529	0.121571	0.278932	0.295367	0.33551
MGDG(18:1_18:4)	0.00830075	0.00927786	0.00630123	0.0144879	0.0150883	0.0180503	0.0144855	0.0134354	0.0155355	0.0153133	0.0149042	0.0168893	0.00700297	0.00780083	0.00859869
PA(18:2_22:0)	0.0538346	0.0514586	0.0457284	0.0944087	0.091881	0.0724623	0.0444874	0.0487081	0.0329329	0	0	0	0	0	0.000389754
PA(18:3_16:0)	1.40351	1.53037	1.53086	2.286	2.14826	1.9598	1.10251	1.14833	1.04104	1.40109	1.38889	1.14227	0.263106	0.244208	0.25113
PA(18:2_18:1)	0.413033	0.393113	0.487901	0.549233	0.541604	0.468342	0.49323	0.37799	0.418418	0.391712	0.470307	0.493626	0.308605	0.195946	0.207936
PA(18:2_18:3)	2.82707	3.17551	3.28889	3.78031	3.71155	3.30653	2.42747	1.98086	1.84184	2.77257	2.74904	2.7027	0.429278	0.449807	0.42893
PA(18:1_18:3)	0.0442105	0.0663797	0.0580741	0.0617516	0.0593041	0.0480402	0.0402321	0.0301435	0.0324324	0.049038	0.0477011	0.0329424	0.0131553	0.0153475	0.0228026
PA(16:1_18:3)	0.162406	0.165471	0.163951	0.190005	0.18356	0.156784	0.090619	0.0912919	0.0623624	0.109521	0.12069	0.115247	0.0171118	0.021139	0.0172777
PA(18:2_20:1)	0.238596	0.240077	0.219259	0.266205	0.288452	0.258291	0.200193	0.160766	0.138138	0.131228	0.136015	0.117287	0.126607	0.149692	0.172777
PA(16:0_18:2)	10.2256	11.5734	11.8519	12.568	14.7252	14.1709	12.2824	10.3349	10.4104	8.35718	8.63985	7.64916	2.44313	2.07529	2.03918
PA(16:0_16:1)	0.594486	0.544237	0.61037	0.655121	0.597075	0.577889	0.316248	0.283254	0.249249	0.289097	0.297893	0.265171	0.0700297	0.0779923	0.0866901
PA(16:0_15:0)	0.0528321	0.0646581	0.0923457	0.065809	0.0621507	0.0584925	0.0621857	0.0747368	0.0906907	0.047558	0.0686782	0.0595614	0.0785361	0.0524131	0.0871924
PC(16:0_18:3)	104.261	104.256	106.667	98.9609	104.892	88.2412	59.9613	56.1722	49.2492	126.295	157.088	124.426	126.607	126.448	136.615
PC(16:1_18:2)	3.16792	3.88331	3.25926	2.95893	2.76349	2.61307	1.93424	1.69378	1.87187	3.61125	4.66475	3.6104	4.28289	3.90927	3.88749
PC(17:1_18:2)	3.94987	2.27642	3.52593	5.8189	6.70701	5.9598	5.58027	4.84211	4.97497	4.97287	5.32567	4.98725	3.89713	3.64865	3.4656
PC(18:1_18:2)	9.12281	8.5605	9.41235	7.75854	7.00958	8.43216	6.23791	5.32057	4.25425	7.77504	10.1533	8.33248	10.3858	10.4247	11.4515
PC(18:0_18:3)	16.3409	16.6428	16.7901	17.4171	16.944	16.2814	8.66538	7.69378	8.55856	16.1815	15.9962	15.1963	24.728	23.3591	29.7338
PC(24:0_18:2)	1.76441	2.066	2.12346	2.286	2.49117	1.9397	1.74081	1.77033	1.42142	1.32215	1.33142	1.04029	1.51335	1.26448	1.31592
PC(18:2_18:2)	160.401	186.992	176.296	162.296	173.979	151.759	145.551	117.703	99.0991	208.683	194.923	206.527	288.328	298.745	284.279
PC(18:3_18:1)	1.26316	1.56863	1.07654	1.38545	1.04892	1.00101	0.476167	0.556938	0.395395	1.53922	1.65709	1.59102	1.48368	1.28378	1.38624
PC(18:2_18:3)	48.7218	40.7461	48.2963	38.4958	39.1326	38.0905	24.5648	22.8708	17.8178	70.1529	62.931	67.1086	72.0079	71.2355	61.2757
PC(18:1_20:4)	0.506266	0.582496	0.362469	0.566056	0.356026	0.607035	0.313771	0.30622	0.321321	0.477553	0.454981	0.45487	0.501484	0.500365	0.499247
PC(15:0_18:3)	0.700752	0.669536	0.677531	0	0.3177	0.38794	0	0	0	0.370992	0.374521	0.376339	0.490603	0.413127	0.451865
PC(16:2_18:2)	1.51378	1.57171	1.62963	2.4218	2.6828	2.1608	2.98839	3.39713	3.66366	4.10459	2.92146	3.33503	3.22453	2.93436	3.32496
PC(17:0_18:2)	8.0401	9.85175	9.73827	6.19495	5.86989	6.1608	5.10638	4.31579	3.79379	6.42329	6.61877	7.35339	10.089	9.94208	11.0497
PC(18:0_18:2)	107.268	109.995	106.667	100.94	101.866	88.2412	81.2379	73.0144	57.8579	73.113	81.9923	84.6507	174.085	195.946	162.732
PC(18:1_18:1)	0.444612	0.483022	0.487407	0.344384	0.370651	0.297487	0.212766	0.244019	0.232232	0.426739	0.565134	0.426313	0.324431	0.222973	0.289804
PC(16:0_22:5)	0.439098	0.487805	0.342716	0.560119	0.648512	0.692462	0.420696	0.43445	0.427427	0.343365	0.27682	0.428353	0.331355	0.426641	0.264189
PC(16:0_18:2)	684.712	707.795	773.333	669.965	658.598	608.04	518.375	400.957	435.435	858.411	800.766	684.345	1137.49	965.251	1014.57
PC(15:0_18:2)	4.43108	5.15543	5.31358	2.23652	1.94655	1.46734	0.916828	0.976077	1.13113	2.4963	2.05939	2.27784	2.68051	3.29151	2.4008
PC(18:0_18:1)	1.85464	2.43902	2.31111	0.981692	1.07917	0.967839	0.720503	0.757895	0.635636	1.15442	1.04406	0.863845	1.77052	1.76641	1.95881
PC(16:0_18:1)	9.00251	10.33	11.0617	6.45225	5.82955	4.94472	4.37137	3.58852	3.73373	5.0814	5.95785	5.26262	9.31751	9.21815	7.65444
PC(14:0_18:1)	20.0501	17.9818	19.7531	20.287	19.768	17.7889	19.4391	15.2153	18.2182	16.0829	15.3257	17.2361	18.4965	16.6023	16.2732
PC(16:0_16:1)	2.60652	2.59206	2.50864	1.58337	1.57337	1.56784	0.559961	0.657416	0.563564	1.14455	1.13027	1.20347	1.55292	1.58301	1.30588
PC(16:0_18:0)	1.24311	1.47298	1.33333	0.469075	0.593041	0.356784	0.542553	0.512919	0.389389	0.389739	0.402299	0.368179	0.65183	0.658301	0.650929
PC(18:0_14:0)	2.30576	2.84075	2.72593	2.75111	2.63238	2.29146	2.52418	2.3445	2.002	2.2595	2.5	2.62111	2.61128	2.38417	2.30035
PC(16:0_16:0)	12.0301	11.5734	12.1481	3.09748	3.50983	2.82412	2.57253	2.16268	1.78178	2.72324	2.57663	2.36614	2.63106	2.59653	2.49121
PC(18:2_20:0)	8.95238	8.21616	8.6716	7.05591	6.91881	6.68342	5.81238	5.03349	4.38438	5.62407	5.94828	4.77307	8.64491	9.23745	8.83978
PC(18:3_18:3)	6.25564	7.06839	6.8642	6.03662	5.43621	5.45729	2.24371	2.83254	2.43243	12.0375	10.9195	10.5048	10.6825	11.2934	9.97489
PE(16:0_16:3)	1.35338	1.34864	1.25432	1.0094	1.19012	1.05528	0.722437	0.902392	0.640641	1.62802	1.95402	1.50943	1.92878	1.82432	1.65746
PE(18:3_16:0)	50.2256	44.3807	51.358	23.3548	27.8366	30.1508	21.7602	19.6172	19.019	66.4036	65.9962	67.5166	63.5015	72.2973	58.9653
PE(16:0_18:0)	0.222556	0.234338	0.242963	0.0806531	0.109934	0.0862312	0.102515	0.103349	0.0827828	0.0586088	0.0521073	0.0398776	0.0801187	0.0689189	0.0717228
PE(20:0_18:2)	26.6667	28.2162	30.5185	25.9278	30.1563	26.4322	24.4681	25.7416	21.9219	21.2136	19.8276	20.2958	20.0791	18.3398	17.9809
PE(16:2_18:3)	1.72431	1.82688	1.48148	1.39535	1.68432	1.41709	1.01547	1.20574	0.820821	1.98323	1.99234	2.04997	2.52226	2.61583	2.80261
PE(18:3_18:1)	0.777945	0.642755	0.885926	0.522514	0.626324	0.376884	0.310445	0.286124	0.237237	1.04588	0.851533	0.994391	0.711177	0.765444	0.737318
PE(18:2_18:2)	349.875	357.724	344.691	230.579	301.563	263.317	276.596	244.976	201.201	413.419	416.667	372.259	569.733	587.838	566.549
PE(18:0_18:3)	10.1253	10.33	9.87654	7.97625	10.1866	8.15075	4.65184	4.17225	3.61361	7.10409	6.94444	7.50637	10.089	9.28571	9.10095
PE(18:1_18:2)	6.05514	6.1406	5.70864	3.52301	4.25618	3.09548	3.27853	3.17703	2.82282	5.43661	5.37356	4.92606	4.31256	5.62741	5.14314
PE(17:1_18:2)	1.30326	1.06169	1.44198	0.755072	0.716087	0.615075	0.660542	0.621053	0.545546	1.17415	0.935824	1.05048	1.03858	1.06178	1.25565
PE(16:1_18:2)	4.05013	3.53898	3.91111	2.17714	2.41049	2.07035	2.08897	2.02871	1.58158	3.38431	3.74521	3.45742	3.62018	3.8417	3.6665
PE(16:3_18:3)	0.228571	0.220947	0.209383	0.208808	0.19062	0.146734	0.112186	0.174163	0.143174	0.311791	0.298851	0.264151	0.252226	0.258687	0.258162
PE(18:3_18:3)	2.63158	2.62076	2.87901	1.31123	1.35149	1.18593	0.764023	0.722488	0.705706	2.66404	2.43295	2.63131	2.06726	2.32625	2.48619
PE(22:6_18:2)	0.644612	0.57867	0.772346	0.124691	0	0	0.0930368	0.0900119	0.086987	0.216083	0.204023	0.155023	0.295747	0.333012	0.200904
PE(18:2_24:0)	10.3258	10.6169	11.8519	10.193	12.4054	10.3518	10.2515	10.9091	8.67868	6.89689	6.78161	6.03774	6.5183	6.09073	5.52486
PE(18:2_25:0)	2.95739	3.14682	3.65432	2.286	2.95512	2.28141	2.29207	2.31579	1.8018	2.03256	1.90613	2.00918	1.74085	1.58301	1.56705
PE(16:0_16:0)	2.03008	2.41989	2.34568	0.368629	0.366475	0.364322	0.522244	0.593301	0.374374	0.333991	0.363985	0.406935	0.363501	0.396718	0.307383
PE(20:2_16:0)	0.299749	0.348159	0.318025	0.132608	0.208775	0.163819	0.0813346	0.107177	0.0666667	0.120375	0.10728	0.104029	0.0917903	0.11583	0.113511
PE(18:0_18:2)	69.5739	73.362	74.6667	55.1212	60.5144	52.7638	53.2882	51.9617	44.044	49.1367	45.8812	46.2009	76.6568	81.7568	69.6133
PE(18:1_18:1)	0.113283	0.142037	0.115062	0.0722415	0.0943016	0.0718593	0.0337524	0.0574163	0.0545546	0.130242	0.157567	0.148394	0.0563798	0.0632239	0.0399799
PE(17:0_18:2)	8.3208	9.17264	8.87901	4.78971	5.39586	4.41206	4.4971	4.41148	3.88388	7.18303	6.88697	7.12902	8.08111	8.16602	6.96133
PE(18:2_16:0)	859.148	985.175	879.012	517.566	638.427	558.794	596.712	566.507	451.451	701.529	709.77	662.927	850.643	860.039	772.476
PE(18:2_14:0)	0.857143	0.75275	0.86321	0.217714	0.208857	0.2	0.367505	0.279426	0.249249	0.416276	0.467433	0.36512	0.782394	0.974903	0.654947
PE(24:0_18:1)	0.0672682	0.0667623	0.0757531	0.0571994	0.0482098	0.0508543	0.0555126	0.0616268	0.0475475	0.0301924	0.0346743	0.0255992	0.0186944	0.0133205	0.0161728
PE(20:0_18:1)	0.136341	0.13869	0.128395	0.112815	0.110943	0.106533	0.0902321	0.100478	0.0854855	0.0660089	0.0704023	0.0616012	0.0406528	0.0450772	0.0404822
PE(18:1_18:0)	0.35589	0.343376	0.390123	0.136566	0.143217	0.138693	0.0955513	0.0952153	0.0875876	0.158855	0.181034	0.146864	0.158259	0.173745	0.174787
PE(20:1_16:0)	0.198496	0.223816	0.195556	0.0874814	0.0899647	0.0992965	0.0441006	0.0563636	0.0393393	0.0553527	0.0436782	0.0536461	0.0477745	0.0507722	0.0398795
PE(16:0_18:1)	5.02256	5.35629	4.99753	1.50421	1.88603	1.56784	1.56673	1.55981	1.19119	2.1411	2.24138	2.43753	2.3541	1.94981	1.94877
PE(16:1_16:0)	1.10276	1.29125	1.11605	0.534389	0.586989	0.552764	0.363636	0.351196	0.262262	0.562407	0.504789	0.551759	0.357072	0.414093	0.340532
PE(18:2_18:3)	23.6591	25.538	24.3951	9.89609	12.6072	10.9548	9.54545	9.49282	8.10811	28.3177	27.0115	25.2932	27.7943	30.1158	28.1266
PG(16:0_16:1)	2.79699	1.65471	1.96543	2.13756	1.9768	2.05025	0.976789	1.2823	1.12954	1.28268	1.35057	2.07037	0.926121	0.965251	0.886991
PG(16:0_17:0)	10.7268	9.34481	9.06667	11.8753	8.8351	9.00503	8.52998	9.30144	8.92893	6.97583	8.02682	7.33299	9.61424	9.11197	10.5475
PG(14:0_16:0)	11.7293	12.3386	9.68889	11.1826	9.1881	8.44221	11.7988	10.5263	11.8118	12.5308	12.3563	13.7685	10.2868	15.251	13.8624
PG(16:0_18:1)	19.2481	21.0426	23.5062	50.668	43.7721	45.4271	25.6286	26.2201	30.5305	22.6936	23.8506	19.6838	22.9476	21.4286	25.3139
PG(18:3_18:3)	0.292732	0.287901	0.262716	0.14528	0.173475	0.117085	0.108736	0.12488	0.0925926	0.131722	0.133173	0.134625	0.109298	0.146236	0.105475
PG(18:2_18:2)	3.88471	4.44285	3.79753	2.95893	2.83913	2.86935	2.38395	2.42584	3.0981	3.01924	2.84962	2.26415	2.43818	2.68822	2.49623
PG(18:3_16:0)	18.7469	17.8862	18.8642	25.5319	21.18	20.201	12.9594	12.6316	14.9149	36.0138	33.7165	30.1887	21.365	18.5328	18.3827
PG(18:1_19:1)	0.936341	1.09995	0.900741	0.940129	0.960161	0.531658	0.594778	0.597129	0.798799	0.572274	0.451149	0.400816	0.544016	0.499035	0.422903
PG(18:0_18:2)	10.4261	10.9995	11.1605	10.7867	9.08724	10.6533	13.3462	14.7368	14.6146	14.8002	16.954	16.1142	10.089	11.1004	12.1547
PG(18:1_18:1)	0.477193	0.376853	0.364444	0.310242	0.327282	0.263819	0.125242	0.165223	0.205205	0.25259	0.35249	0.245283	0.0876859	0.109073	0.0662983
PG(18:2_16:0)	220.551	184.601	214.321	449.283	357.035	389.95	329.787	348.325	361.361	370.005	367.816	375.319	407.517	390.927	344.55
PG(16:0_17:2)	0.271679	0.416069	0.316049	0.388026	0.334846	0.441206	0.350097	0.397129	0.431431	0.375925	0.627395	0.509944	0.308605	0.217181	0.314415
PG(18:0_18:1)	6.00501	6.02582	5.97531	8.13459	7.34241	5.62814	7.27273	5.15789	6.64665	4.67686	6.03448	7.02703	5.87537	7.83784	6.01708
PG(16:0_16:0)	651.629	621.712	632.099	846.116	806.858	758.794	589.942	593.301	650.651	596.941	699.234	571.137	662.71	622.587	657.961
PG(15:0_16:0)	7.4787	6.64754	7.2	5.71994	4.89158	4.57286	2.64023	2.92823	3.46346	4.97287	5.04789	3.73279	4.6093	4.40154	4.48016
PI(18:2_16:1)	16.802	11.6691	9.87654	10.7274	13.1518	18.9347	11.2959	11.7512	10.0501	10.7745	10.9195	16.155	5.89515	5.79151	7.83526
PI(18:2_18:3)	2.50627	3.07604	2.31111	1.35774	1.21432	1.4794	0.827853	0.769378	1.05706	1.76418	2.16092	2.21928	1.21464	1.14672	1.5992
PI(16:0_16:0)	16.1003	19.8948	15.0519	5.36368	4.35703	5.02513	2.34043	2.87081	2.52252	2.62457	3.19923	2.87608	3.36301	2.99228	3.73682
PI(16:0_20:0)	0.822055	0.658058	0.841481	0.577932	0.74231	0.450251	0.595745	0.616268	0.48048	0.816971	0.770115	0.90566	0.961424	0.938224	1.23355
PI(18:3_18:3)	0.330827	0.330942	0.278519	0.115982	0.120827	0.113367	0.0911025	0.089378	0.0854855	0.161223	0.266284	0.242733	0.36004	0.320463	0.340251
PI(18:2_16:0)	577.444	531.803	513.58	381.197	376.803	347.337	381.431	386.603	343.944	509.127	524.904	428.353	510.386	474.903	534.405
PI(16:1_18:1)	0.236463	0.229173	0.243753	0.275507	0.252547	0.264027	0.368279	0.401914	0.264665	0.271929	0.285057	0.278493	0.0981207	0.109653	0.103887
PI(16:1_17:1)	1.06266	1.30846	0.884938	0.926274	0.927887	0.820101	0.70793	0.574163	0.604605	1.89837	2.02682	2.25599	1.07221	1.43243	1.78001
PI(18:0_18:2)	6.45614	6.77188	5.21481	6.49184	6.13212	6.35176	4.87427	5.43541	5.56557	5.76221	6.59004	6.07853	12.0277	10.6178	11.331
PI(18:3_16:0)	89.4236	116.691	84.9383	57.3973	45.1841	48.2412	32.3791	41.3397	35.5956	69.0676	84.2912	78.7353	66.8645	55.2124	62.2803
PI(18:1_18:2)	0.629574	0.661884	0.632099	0.320633	0.313684	0.306734	0.305609	0.283135	0.260661	0.520967	0.911877	0.90974	0.506899	0.46332	0.550477
PI(18:2_18:2)	9.08271	11.803	8.79012	6.09599	5.38578	4.66332	4.11992	4.78469	3.68368	6.65022	9.3295	6.89444	4.66864	5.17375	4.80161
PI(17:0_18:2)	3.91378	3.41655	3.07753	1.78525	1.75088	1.59196	1.78337	1.82201	2.38238	2.89295	2.98851	2.14176	3.54105	2.05792	3.00151
PMeOH(14:0_16:0)	0.0132331	0.01033	0.0142222	0.0123701	0.0171457	0.0160804	0.0140232	0.0155024	0.0153153	0.0116428	0.0172414	0.0155023	0.0142433	0.0150579	0.016675
PMeOH(16:0_18:2)	6.92732	6.8484	6.76543	5.73973	5.53707	5.34673	6.04449	5.68421	6.13614	6.93636	6.94444	8.32228	10.8803	8.69691	10.9493
PMeOH(16:0_18:3)	0.361905	0.387374	0.480988	0.362197	0.334846	0.300503	0.280464	0.264115	0.253253	0.535767	0.450192	0.682305	0.453017	0.449807	0.64892
PMeOH(18:2_18:2)	2.02005	1.94165	1.84198	2.05839	1.74483	2.07035	1.61025	1.71292	1.83684	2.43217	1.79598	2.49873	2.81405	2.47587	2.70216
PMeOH(20:2_20:5)	0.0867168	0.0721186	0.0739753	0.0470064	0.0590015	0.0429146	0.0465184	0.0511962	0.0538539	0.04963	0.0545019	0.063233	0.0660732	0.0622587	0.0679056
PMeOH(18:2_18:3)	0.682707	0.623625	0.678519	0.493815	0.531518	0.434171	0.319149	0.307177	0.367367	0.670942	0.525862	0.658848	0.694362	0.756757	0.758413
PS(18:2_16:0)	1273.18	860.832	987.654	1152.89	1033.79	1030.15	1392.65	803.828	1031.03	1036.01	919.54	1259.56	736.894	627.413	400.804
PS(16:0_16:0)	1323.31	1028.22	1516.05	1202.38	1270.8	1170.85	976.789	569.378	1051.05	804.144	804.598	994.391	524.233	369.208	356.102
PS(18:0_16:0)	173.935	98.0392	136.79	156.853	140.192	124.121	141.683	92.823	112.613	59.6941	58.908	90.2601	44.1642	51.6409	35.1582
PS(18:0_17:1)	39.0977	25.6815	32.4444	73.2311	58.4972	69.3467	96.7118	91.1487	85.5856	64.1342	71.3602	98.9291	344.708	351.834	194.877
PS(18:0_18:2)	144.361	101.387	126.42	55.4876	48.6636	62.3116	53.1915	41.3876	64.5646	120.868	81.4176	116.777	200.297	152.992	118.031
PS(16:0_18:3)	76.5489	60.2582	92.8395	60.3662	40.5951	34.6231	27.2244	17.2727	17.6677	117.415	123.084	141.254	62.3736	80.5985	44.1487
PS(18:0_18:3)	29.856	27.0206	32.6914	17.714	18.6586	20	13.9265	13.1579	19.3193	31.1791	27.9215	36.359	29.8439	35.3282	24.3596
PhytoSph(d16:2)	0.0266667	0.0244859	0.0246914	0.0298862	0.0300555	0.0239196	0.0208897	0.0208612	0.0256256	0.0075777	0.00925287	0.00875064	0.00753709	0.00777992	0.00664992
PhytoSph(d18:1)	0.256642	0.263989	0.262716	0.159129	0.162784	0.145126	0.0930368	0.0922488	0.0972973	0.0753823	0.0921456	0.0938297	0.0409496	0.0438224	0.0373682
PhytoSph(d18:0)	0.166817	0.167958	0.141037	0.0969817	0.104286	0.0749749	0.0514507	0.0480383	0.0536537	0.0372965	0.0411877	0.0414074	0.0385757	0.0374517	0.0393772
SPH(d18:2)	0.388972	0.388331	0.316049	0.362197	0.461926	0.422111	0.0806576	0.0780861	0.0720721	0.175629	0.212644	0.197654	0.0375865	0.0445946	0.058664
SPH(d18:1)	0.136541	0.1077	0.13116	0.0983671	0.0962179	0.121407	0.0752418	0.0579904	0.0546547	0.0698569	0.0488506	0.0697603	0.0306627	0.0357143	0.0409844
SPH(d16:1)	10.1654	10.043	12.1481	13.4191	14.6041	14.0302	8.70406	8.80383	9.64965	10.5772	11.3218	11.6267	7.22057	7.85714	7.43345
SPH(d18:0)	0.0834085	0.0690579	0.0697284	0.0566056	0.0582955	0.0574874	0.0232108	0.0241148	0.0183383	0.0190035	0.0193487	0.0242733	0.0290801	0.0335907	0.0431944
PhytoSph(d18:2)	0.164411	0.210426	0.183309	0.123107	0.125668	0.0856281	0.107544	0.0845933	0.122923	0.0158855	0.0141762	0.0226415	0.0377844	0.0550193	0.0411853
SQDG(16:0_16:1)	0.0637594	0.0432329	0.0472099	0.0946066	0.0689864	0.0902513	0.032882	0.0447847	0.0594595	0.0438086	0.0285441	0.0314125	0.0583581	0.0393822	0.0456052
SQDG(16:0_16:0)	1.50376	1.22429	1.21481	0.779812	0.792738	1.02513	0.516441	0.556938	0.863864	0.425259	0.390805	0.36206	0.648863	0.888031	0.580613
SQDG(18:2_18:2)	0.0206516	0.0162602	0.0164938	0.0298862	0.0267272	0.0308543	0.022824	0.0211483	0.0301301	0.0284164	0.0295019	0.0241713	0.0218595	0.030695	0.0257157
SQDG(18:2_18:3)	0.292732	0.23912	0.248889	0.439386	0.461926	0.484422	0.394584	0.352153	0.482482	0.46374	0.457854	0.383478	0.425321	0.42471	0.351582
SQDG(14:0_16:0)	0.374937	0.355811	0.355556	0.524493	0.405446	0.522613	0.224371	0.262201	0.274274	0.367045	0.249042	0.348802	0.336301	0.362934	0.241085
SQDG(14:0_18:2)	0.240602	0.149785	0.151704	0.175952	0.149269	0.213065	0.149323	0.159426	0.18999	0.260483	0.203065	0.232534	0.203759	0.212355	0.175992
SQDG(16:0_18:2)	0.0358897	0.0357724	0.0294321	0.0631371	0.0689864	0.0472362	0.0446809	0.0465072	0.0718719	0.0803157	0.058046	0.0573177	0.0633037	0.0926641	0.058664
SQDG(16:0_18:1)	0.338847	0.292683	0.250864	0.512618	0.599092	0.657286	0.609284	0.669856	0.63957	0.655155	0.568966	0.536461	0.971316	1.17954	0.972376
SQDG(16:1_18:2)	0.0193885	0.0149785	0.0109827	0.0247402	0.0332829	0.0327638	0.0276596	0.0239234	0.037037	0.0242723	0.0250958	0.026925	0.0306627	0.026834	0.0243094
SQDG(16:0_18:3)	0.960401	0.95648	0.89284	1.65463	1.85376	1.74472	1.64797	1.46794	1.81181	1.97336	1.41188	1.6563	2.31454	2.3166	1.55902
SQDG(18:1_18:2)	0.0429073	0.0306074	0.0288395	0.0862939	0.0768533	0.0562814	0.101741	0.102967	0.131732	0.0576694	0.0584291	0.0569097	0.138279	0.127027	0.0791562
SQDG(18:1_18:3)	0.0118095	0.0146724	0.00888889	0.0192776	0.0197479	0.0247236	0.0158414	0.0124593	0.0183984	0.0203256	0.0155939	0.0170117	0.0129575	0.0196911	0.0148669
SQDG(14:0_18:3)	0.0236591	0.0237207	0.0262716	0.0185651	0.0172869	0.0153568	0.0102901	0.00729187	0.0113714	0.017405	0.0197318	0.0165222	0.00773492	0.0120656	0.00785535
TG(16:0_18:1_20:4)	0.384962	0.327116	0.314074	0.368135	0.314675	0.41005	0.382979	0.488038	0.372372	0.331524	0.451149	0.446711	0.35905	0.353282	0.294425
TG(18:0_18:2_18:3)	34.8872	29.2683	28.8296	21.5537	18.4871	21.9196	41.7795	52.2488	45.9459	33.7444	39.3678	40.9995	52.819	46.0425	37.0668
TG(16:0_18:3_20:2)	0.306767	0.22066	0.234667	0.2476	0.200908	0.239397	0.244584	0.358852	0.268769	0.236507	0.272126	0.26925	0.240653	0.229923	0.190457
TG(18:0_18:1_18:4)	0.947368	0.855093	0.859259	0.662048	0.596067	0.651256	1.41876	1.63349	1.48949	1.04489	1.37069	1.31871	1.51039	1.38707	1.18433
TG(18:1_18:1_18:3)	0.463158	0.329986	0.422222	0.292429	0.263238	0.292462	0.955996	1.02488	1.12913	0.452886	0.727011	0.599694	0.65727	0.599421	0.485183
TG(18:1_18:2_20:2)	0.162406	0.128838	0.125926	0.0938149	0.0792738	0.126633	0.253578	0.344498	0.19039	0.199507	0.194828	0.27231	0.320475	0.318533	0.246208
TG(18:2_18:2_20:1)	3.45865	2.41033	2.74074	2.21178	2.0121	2.1407	4.83075	6.25837	4.65465	4.15886	4.35345	5.53799	6.51335	6.09556	4.74636
TG(18:2_18:3_20:0)	9.95489	6.97274	7.4963	6.23454	5.68835	6.15075	13.4623	18	12.7027	11.8402	12.4425	16.0938	18.9021	16.332	14.0131
TG(24:0_18:2_18:3)	3.90977	3.64419	3.28889	2.08412	2.13616	2.27638	4.70019	6.689	4.89489	4.61766	5.20115	5.99694	5.727	5.3861	4.58061
TG(18:2_18:3_22:0)	2.79699	2.7231	2.69333	2.25037	2.59002	2.31256	6.03482	7.89474	6.00601	4.67686	6.14943	6.08873	7.06231	7.09459	5.42441
TG(18:1_18:3_22:1)	0.0613534	0.0533716	0.050963	0.0492825	0.0453858	0.0518593	0.12882	0.179139	0.108408	0.100049	0.113218	0.12514	0.133531	0.135811	0.111502
TG(18:3_20:1_20:1)	2.68271	2.48494	2.7763	2.09005	2.39334	2.25528	5.91876	7.17703	5.61562	4.46966	5.68966	5.50739	6.46884	6.22587	5.00251
TG(14:0_14:0_22:6)	0.0694737	0.0433286	0.0488889	0.0132707	0.014776	0.0162814	0.0175532	0.0311483	0.0249249	0.0183522	0.0314655	0.0235594	0.0130861	0.0140167	0.0149473
TG(14:0_18:3_18:3)	0.124812	0.0734577	0.0819259	0.0184067	0.0229955	0.0215578	0.0332205	0.034403	0.0355856	0.0476566	0.0642241	0.0618052	0.0237389	0.0366313	0.0275741
TG(15:0_18:3_18:3)	1.34737	0.807747	1.05037	0.314696	0.293495	0.265327	0.333656	0.561244	0.382883	0.356685	0.451149	0.466599	0.356083	0.289575	0.256153
TG(16:0_16:1_20:5)	33.6842	22.3242	24.6222	21.3162	21.059	24.2412	26.4023	36.1722	25.9459	34.0405	46.2644	39.4697	24.2136	28.4942	19.3471
TG(18:1_18:2_18:2)	0.604511	0.404591	0.419259	0.262741	0.354009	0.330151	1.06335	1.15694	1.03754	0.581648	0.748563	0.671596	0.599407	0.473456	0.492717
TG(18:1_18:3_20:1)	0.577444	0.444763	0.477037	0.418605	0.357035	0.343719	0.60058	0.734928	0.600601	0.304884	0.298851	0.309026	0.266172	0.261776	0.236263
TG(17:0_18:2_18:3)	2.28271	1.81636	1.96148	1.20534	1.12254	1.26332	2.5619	2.92823	2.47447	2.39467	3.44828	3.30444	2.73887	2.57143	2.04319
TG(16:0_16:2_18:3)	0.103459	0.0852224	0.121481	0.107472	0.109531	0.108844	0.121277	0.142105	0.0942943	0.0959053	0.125862	0.14564	0.0759644	0.0833977	0.0626821
TG(17:1_18:2_18:2)	0.845113	0.619799	0.734815	0.617516	0.547655	0.596985	1.38975	1.69952	1.36336	0.816971	0.893678	0.939317	1.05341	1.04826	0.834756
TG(18:1_24:0_18:3)	4.27068	3.73027	3.7037	3.77041	3.3888	4.0402	10.0387	14.0383	10.4505	5.92008	6.46552	7.282	10.3561	10.1641	8.55851
TG(18:2_24:0_18:2)	3.2782	2.88379	2.8	2.82039	2.6475	3.07538	7.84816	10.9522	8.01802	4.52886	5.27299	5.73687	8.13056	7.74614	6.87092
TG(25:0_18:2_18:2)	1.31729	1.11191	1.13778	0.74666	0.7882	0.701005	1.87137	2.22488	1.98198	1.49482	1.98276	1.75931	2.59644	2.63514	2.1547
TG(20:1_24:1_18:2)	2.12632	1.78192	1.84889	1.49926	1.44932	1.49849	3.91683	4.56459	4.17417	2.52195	2.9023	3.12086	3.88724	3.61969	3.25465
TG(14:0_18:2_18:3)	0.592481	0.416069	0.494815	0.166551	0.155522	0.181508	0.304642	0.476555	0.312312	0.334484	0.402299	0.376339	0.271513	0.318533	0.218182
TG(16:0_16:1_18:4)	0.0755624	0.0723099	0.0788148	0.12855	0.131921	0.109749	0.0864603	0.106143	0.125826	0.105081	0.11408	0.147476	0.0848665	0.0851351	0.052436
TG(14:0_14:0_22:5)	0.338346	0.235294	0.297778	0.0814943	0.0779123	0.0979899	0.174081	0.272727	0.163664	0.150962	0.219828	0.189699	0.172107	0.186776	0.113762
TG(16:0_18:2_18:4)	5.53383	4.16069	4.5037	3.14696	2.83812	3.28643	4.03288	5.2823	3.81381	4.61766	5.22989	4.5589	3.38279	3.33012	2.44701
TG(17:1_17:2_19:2)	0.0592481	0.035868	0.0382222	0.0397823	0.0332829	0.039196	0.0629594	0.0749282	0.0612613	0.0547607	0.0701149	0.0737379	0.0620178	0.0700772	0.0415871
TG(15:0_18:2_18:3)	6.85714	5.48063	5.95556	2.44928	2.6233	2.83417	4.03288	5.05263	4.71471	3.25604	3.87931	3.33503	3.50148	3.50386	2.71823
TG(13:0_16:0_22:5)	1.29624	1.09039	1.25333	1.38347	1.33434	1.36583	1.78433	2.2134	2.02102	1.92995	2.22701	1.8205	1.57567	1.58398	1.12707
TG(16:1_18:2_18:2)	5.62406	3.78766	4.91852	5.3142	4.44781	5.30653	10.3288	14.0957	9.96997	6.03848	7.64368	7.67976	6.52819	5.5888	4.21899
TG(16:0_18:2_18:3)	111.579	78.9096	100.741	87.5804	81.0893	93.1658	123.598	143.828	130.33	116.034	147.126	142.58	127.003	118.726	88.9001
TG(14:0_16:0_22:5)	3.12782	2.55667	2.86815	2.39881	2.13616	2.5809	3.48162	4.13397	3.81381	3.75925	4.51149	4.49771	4.273	4.08301	2.80864
TG(16:3_18:1_18:1)	1.31729	1.02439	1.34222	1.04948	0.940998	1.0598	1.63926	1.88038	1.56156	1.55402	1.86782	1.89699	1.72107	1.60714	1.16926
TG(14:0_18:1_20:4)	0.244511	0.210904	0.219259	0.356259	0.26112	0.299095	0.304642	0.370335	0.312312	0.352245	0.359195	0.416114	0.21454	0.20444	0.124761
TG(16:0_18:1_18:4)	3.90977	3.24247	3.58519	3.05789	2.72617	3.28643	4.58414	5.45455	4.92492	4.79526	5.31609	5.20143	5.25223	4.89382	3.40532
TG(16:0_17:1_20:4)	0.0718797	0.0527977	0.0545185	0.058189	0.0487141	0.0509548	0.0998066	0.106794	0.107508	0.075481	0.111207	0.121775	0.102671	0.0836873	0.0735309
TG(15:1_18:2_18:2)	8.57143	6.57102	7.17037	2.93914	2.81997	3.13568	5.68665	7.60766	6.00601	3.49285	3.90805	3.30444	4.42136	4.51737	3.19437
TG(14:0_16:0_22:6)	0.0793985	0.0522238	0.0586667	0.0285007	0.0381241	0.0458291	0.060058	0.0743541	0.0594595	0.0639369	0.0465517	0.0552443	0.0279822	0.044305	0.0272727
TG(18:1_18:3_20:2)	0.083609	0.092396	0.077037	0.0483919	0.0496218	0.0524623	0.087911	0.13177	0.113514	0.074001	0.0784483	0.0691484	0.0531157	0.0393822	0.0406831
TG(16:1_16:1_20:4)	2.10526	1.43472	1.71852	1.16378	1.11044	1.3206	1.98743	2.91388	2.02703	1.83522	2.34195	2.38654	1.34125	1.46236	1.05324
TG(18:3_18:3_22:1)	0.0584962	0.0490674	0.0497778	0.0267194	0.0225416	0.0321106	0.0255319	0.0347368	0.0346847	0.0263444	0.0308908	0.0246303	0.010727	0.0100338	0.00765445
TG(14:0_18:3_20:5)	0.179248	0.167001	0.183407	0.0611578	0.0541604	0.0768844	0.0774662	0.122297	0.087988	0.0985693	0.102586	0.0835288	0.025905	0.0284653	0.0200703
TG(16:2_18:3_18:3)	0.107068	0.0889527	0.0877037	0.0365166	0.0393638	0.0422111	0.0545455	0.0605742	0.0357357	0.0512087	0.0456897	0.0556859	0.0114837	0.0124517	0.0113611
TG(17:2_17:3_19:3)	0.44812	0.373027	0.352593	0.168629	0.142511	0.209246	0.2353	0.31866	0.249249	0.29038	0.252011	0.302907	0.0732938	0.0929537	0.0687092
TG(18:2_18:3_18:3)	77.2932	49.7848	69.037	24.7897	25.2648	30.7538	45.2611	66.3158	52.4024	52.6887	55.1724	61.6522	22.997	24.7587	18.3827
TG(16:0_18:3_20:5)	0.0454135	0.0324247	0.027763	0.108956	0.0744327	0.107035	0.0931335	0.149282	0.10991	0.0461766	0.033046	0.0526262	0.323442	0.298263	0.219689
TG(18:1_18:3_18:4)	1.91278	1.1363	1.59407	0.555171	0.602118	0.723618	1.0648	1.59617	1.2042	1.29058	1.27011	1.51453	0.525223	0.521236	0.373682
TG(18:2_18:3_20:3)	0.229774	0.170158	0.184296	0.0718456	0.0759455	0.108543	0.121857	0.146411	0.136937	0.132314	0.135632	0.125446	0.0712166	0.0683398	0.057559
TG(18:2_18:3_20:2)	1.53083	1.15065	1.40741	0.614547	0.580938	0.584925	0.966151	1.07943	1.06607	0.73705	0.87931	0.881183	0.51632	0.535714	0.391763
TG(18:3_18:3_20:2)	0.494737	0.35868	0.373333	0.15141	0.142663	0.159799	0.207447	0.272727	0.228228	0.214603	0.271552	0.261601	0.101632	0.0984556	0.0870919
TG(14:0_20:4_20:5)	0.0607519	0.046198	0.0358519	0.0203662	0.0237057	0.0270452	0.0313346	0.0364593	0.0296997	0.0488407	0.0451149	0.0474248	0.0084273	0.00978764	0.00867906
TG(18:3_20:0_22:1)	0.28782	0.237877	0.258074	0.238991	0.214523	0.212563	0.629594	0.944498	0.657658	0.405525	0.408046	0.517083	0.655786	0.686293	0.542441
TG(18:3_18:3_18:3)	14.7368	12.1473	11.6543	3.81	3.28795	4.19095	6.36364	8.99522	6.43644	10.2615	10.9195	12.3406	2.67062	2.80888	2.23004
TG(18:1_18:4_18:4)	2.54135	2.00861	1.92593	0.510638	0.456884	0.527638	0.812379	1.12967	0.86036	1.19142	1.31178	1.4411	0.296736	0.350386	0.253139
TG(18:1_18:3_20:5)	0.0920301	0.0605452	0.0598519	0.024285	0.0207867	0.0196281	0.0286654	0.0304306	0.0282883	0.0387765	0.0520115	0.0510964	0.0118101	0.0105116	0.0101858
TG(18:3_18:3_18:4)	0.243609	0.215208	0.198519	0.0384463	0.0481089	0.038593	0.062234	0.0757895	0.0707207	0.0707449	0.0880747	0.0943906	0.0101929	0.010888	0.0107584
TG(17:1_17:3_21:5)	0.111579	0.0757532	0.101926	0.0691737	0.075643	0.0645226	0.100677	0.139809	0.101502	0.11485	0.0890805	0.0933197	0.0492582	0.0584942	0.0497238
TG(16:0_20:5_20:5)	0.0560902	0.0477762	0.038963	0.0607125	0.0509834	0.0791457	0.106044	0.112392	0.103153	0.0205723	0.0297414	0.0313616	0.107864	0.0907819	0.0940231
TG(18:2_18:3_18:4)	2.64662	2.2439	2.19556	0.537358	0.481089	0.639196	0.913926	1.46986	0.984985	1.39714	1.58908	1.67058	0.347181	0.40251	0.294726
TG(14:0_18:1_20:5)	0.153985	0.125681	0.127407	0.108065	0.0913767	0.111859	0.14971	0.169952	0.136937	0.126986	0.177586	0.165528	0.0988131	0.0842664	0.0771472
TG(18:3_18:3_20:1)	0.845113	0.654232	0.798519	0.341415	0.299546	0.315075	0.501934	0.562679	0.524024	0.380365	0.501437	0.431413	0.221068	0.241795	0.186841
TG(18:2_18:2_18:3)	178.346	115.638	142.222	83.1272	73.2224	93.4673	154.062	196.364	160.961	130.538	159.195	156.961	90.5045	92.3745	68.1065
TG(16:0_18:3_18:3)	26.9173	19.6557	21.037	18.4067	17.3979	19.7487	22.0503	32.8708	21.7718	31.5244	38.0747	36.563	23.2938	21.8629	16.7253
TG(16:2_18:1_18:3)	0.715789	0.464849	0.622222	0.498763	0.450832	0.584925	0.797872	1.22871	0.942943	0.523927	0.663793	0.670066	0.367953	0.359073	0.229633
TG(17:0_18:3_18:3)	0.786466	0.593974	0.722963	0.452746	0.453858	0.470352	0.789168	0.984689	0.834835	0.842131	0.966954	0.986741	0.609792	0.629826	0.453541
TG(18:1_18:2_18:3)	11.7594	9.55524	10.6667	6.70955	7.59455	8.05025	18.3366	22.2488	20.8709	11.1001	10.977	11.9939	7.56677	8.51351	6.69011
TG(18:2_18:2_18:2)	12.5313	10.4256	12.2469	8.66898	8.33081	8.83417	22.147	25.6459	23.2232	10.2615	12.8352	12.8506	8.63501	9.31467	7.59417
TG(16:0_18:0_20:6)	0.0863158	0.0700143	0.0948148	0.0575952	0.0765507	0.0753769	0.136074	0.195215	0.17027	0.0822891	0.110632	0.117491	0.0519288	0.0758687	0.0678051
TG(18:1_18:1_18:4)	6.78195	5.36585	6.38519	4.26027	4.53858	4.76382	11.4603	13.2344	11.2162	6.58609	7.74425	7.92453	4.77745	5.19788	4.15871
TG(18:0_18:3_18:3)	5.53383	4.67719	4.62222	3.88916	3.29803	3.55779	4.78723	6.74641	5.37538	6.60089	6.43678	7.37379	6.8546	6.45753	5.84631
TG(18:1_18:2_18:4)	9.98496	6.31277	8.5037	4.18605	3.78215	4.88442	9.66151	12.0861	9.72973	8.49531	10.0862	9.45436	5.10386	4.95174	3.61627
TG(17:2_19:2_19:2)	0.0840602	0.0655667	0.0648889	0.048095	0.0335855	0.0378392	0.100097	0.110859	0.121622	0.0608288	0.0627874	0.0793983	0.0596439	0.0611004	0.0519839
TG(18:3_18:3_20:0)	1.49173	1.33716	1.19111	0.935181	0.892587	0.928643	1.57834	1.98086	1.62162	1.80858	1.95977	2.38042	1.80119	1.7751	1.28076
TG(18:2_18:3_20:1)	0.694737	0.527977	0.500741	0.335477	0.261725	0.294573	0.458414	0.577033	0.522523	0.307844	0.364943	0.324324	0.210682	0.207046	0.172376
TG(18:3_18:3_22:0)	0.625564	0.496413	0.444444	0.409698	0.429652	0.419095	0.70793	0.98756	0.801802	1.13666	1.07471	1.27588	0.747774	0.755792	0.65997
TG(18:2_18:3_22:1)	0.161203	0.134577	0.123556	0.0896586	0.0786687	0.0708543	0.122727	0.112865	0.103003	0.078145	0.0893678	0.111984	0.0537092	0.0477799	0.0452034
TG(16:1_16:1_20:5)	0.390977	0.285509	0.342222	0.147699	0.154312	0.164322	0.210348	0.322967	0.22973	0.319684	0.376437	0.325854	0.140356	0.146236	0.117981
TG(16:0_18:3_18:4)	0.676692	0.51076	0.657778	0.240772	0.240545	0.271055	0.239362	0.31866	0.272673	0.316724	0.364943	0.342682	0.2	0.236873	0.179006
TG(16:1_18:3_18:3)	0.965414	0.682927	0.814815	0.387432	0.326778	0.405528	0.528046	0.776555	0.611111	0.574248	0.679598	0.604284	0.271513	0.304054	0.233551
TG(13:0_18:1_22:6)	0.035188	0.0312769	0.0234074	0.0194458	0.0163691	0.013206	0.0411992	0.070622	0.0666667	0.0337444	0.0219253	0.0351861	0.0108012	0.0128742	0.0149473
TG(18:2_18:2_20:2)	1.35639	1.04161	1.11704	0.865413	0.695915	0.758291	1.30561	1.69378	1.37237	0.73261	0.900862	0.875064	0.707715	0.611004	0.501758
TG(18:1_20:2_22:1)	0.216842	0.181349	0.178667	0.168926	0.165809	0.177588	0.507737	0.783732	0.513514	0.328564	0.359195	0.36716	0.51632	0.521236	0.427926
TG(18:0_18:0_18:2)	2.37594	1.75036	1.82222	3.57744	3.88805	3.55779	7.9207	10.9522	8.07808	3.90725	3.50575	4.83427	43.6202	40.5405	34.8066
TG(17:1_18:1_24:2)	0.175338	0.149498	0.161778	0.0887679	0.075643	0.0895477	0.225435	0.239144	0.252853	0.201579	0.210345	0.225191	0.353116	0.373552	0.290507
TG(12:0_16:1_18:1)	0.126316	0.0777618	0.0820741	0.108956	0.0889561	0.148342	0.0745648	0.113971	0.0840841	0.0467686	0.0784483	0.0734319	0.0477745	0.0509653	0.0379709
TG(14:1_16:0_16:1)	0.182064	0.146055	0.218074	0.231569	0.28593	0.233065	0.136654	0.130335	0.172973	0.15481	0.161782	0.126976	0.0884273	0.12249	0.0723255
TG(16:0_20:1_22:0)	0.00667669	0.00439024	0.00488889	0.00620485	0.00577912	0.00919598	0.0122147	0.0194354	0.0140841	0.00923532	0.00922414	0.0114737	0.0353116	0.0408301	0.0331492
TG(16:0_24:0_18:1)	0.0514286	0.0329986	0.0361481	0.0472044	0.0402421	0.0524623	0.0658607	0.0861244	0.0687688	0.0482486	0.0465517	0.0593575	0.124629	0.132625	0.10216
TG(16:0_23:0_18:1)	0.0433083	0.035868	0.0334815	0.0385948	0.0314675	0.0259899	0.0417795	0.0505263	0.0453453	0.0384805	0.0488506	0.0486486	0.113056	0.126544	0.103666
TG(16:0_20:0_20:1)	0.0221053	0.0139168	0.0220148	0.0208412	0.013888	0.0217387	0.0435203	0.045933	0.0381381	0.0194179	0.0310345	0.0288526	0.131751	0.134653	0.0970367
TG(18:0_18:1_20:0)	0.0481203	0.0416069	0.0447407	0.0412667	0.0523449	0.0512563	0.0922631	0.0981818	0.0915916	0.0547607	0.0626437	0.0593575	0.17181	0.205019	0.147363
TG(16:0_16:1_16:1)	1.72632	1.30273	1.46963	2.54429	2.52648	2.99397	2.46325	2.92823	2.41742	2.61667	3.3908	3.42682	1.67953	1.50869	1.38021
TG(16:0_18:1_20:0)	0.144021	0.125968	0.162074	0.149629	0.124054	0.188744	0.219923	0.355981	0.245646	0.185298	0.175287	0.193065	0.646884	0.637066	0.521346
TG(18:0_18:0_18:1)	0.109145	0.0888092	0.129481	0.121277	0.102723	0.147136	0.143037	0.222488	0.136637	0.11855	0.113075	0.134013	0.449555	0.480695	0.388749
TG(16:0_16:0_20:1)	0.0499248	0.03099	0.0497778	0.0365166	0.0381241	0.0458291	0.0298839	0.0450718	0.0387387	0.0249235	0.0344828	0.0321265	0.0430267	0.0408301	0.028659
TG(16:0_18:0_18:1)	0.637594	0.352941	0.562963	0.427511	0.511346	0.458291	0.803675	1.12536	0.834835	0.509127	0.66092	0.734319	2.59941	2.2529	1.85937
TG(16:0_16:0_18:1)	1.16992	1.08126	0.992593	0.875804	0.822995	0.80201	1.43037	1.52153	1.02703	1.26394	1.22989	1.18409	2.46884	2.1805	1.97991
TG(16:0_16:1_17:0)	0.13357	0.112769	0.15437	0.238991	0.151891	0.184523	0.146809	0.164211	0.13003	0.11929	0.136494	0.0930138	0.0916914	0.0709459	0.0590658
TG(16:0_16:0_17:1)	0.12215	0.118077	0.126222	0.205344	0.181543	0.229146	0.12882	0.182297	0.18018	0.142082	0.186782	0.130189	0.154303	0.156371	0.153692
TG(14:0_16:0_18:1)	0.20174	0.175036	0.228444	0.32954	0.213918	0.232161	0.226596	0.210431	0.244745	0.217859	0.183046	0.163386	0.0854599	0.0957686	0.106077
TG(16:0_20:0_18:1)	0.0733835	0.0593974	0.066963	0.0926274	0.0801815	0.118492	0.184236	0.248325	0.174174	0.137938	0.144828	0.160938	0.4273	0.411197	0.361627
TG(16:0_16:0_16:1)	1.29474	0.965567	0.877037	1.05096	0.996974	1.22714	0.777563	0.966029	0.809309	0.603848	0.607759	0.689954	0.405045	0.432915	0.408338
TG(14:0_16:0_18:2)	0.577444	0.421808	0.48	0.394854	0.320726	0.346734	0.617988	0.686124	0.531532	0.426246	0.54023	0.562978	1.0178	0.929537	0.807634
TG(14:1_16:0_18:1)	0.152782	0.125724	0.0986667	0.10955	0.112966	0.116382	0.0678917	0.0399043	0.063964	0.0349285	0.0551724	0.0538501	0.0382789	0.0321429	0.0391763
TG(17:0_18:1_18:1)	0.284812	0.252224	0.277037	0.35329	0.384266	0.39196	0.803675	1.10239	0.81982	0.467686	0.603448	0.532381	3.11573	3.04054	2.49523
TG(16:0_16:0_20:2)	2.39098	1.80775	2.32593	3.44384	3.87292	3.79899	7.41296	9.33014	7.16216	4.41046	5.01437	5.38501	20.0297	18.2432	16.4239
TG(16:0_18:0_18:2)	19.6992	15.6671	18.8148	32.3602	34.4932	34.9749	62.9594	83.2536	60.6607	39.3685	43.1034	48.6486	152.226	143.629	124.46
TG(16:0_18:1_18:1)	0.225564	0.121808	0.207407	0.158832	0.151286	0.20201	0.185687	0.213876	0.184685	0.126246	0.162356	0.120092	0.176558	0.16361	0.124309
TG(16:0_17:0_18:2)	1.36541	1.07317	1.12889	1.55567	1.45537	1.5799	3.10445	4.01914	2.72072	2.29403	2.47989	2.98317	7.44807	7.21042	5.48468
TG(16:0_17:1_18:1)	0.330827	0.284075	0.311111	0.314696	0.266566	0.41005	0.198453	0.250909	0.183183	0.187963	0.182184	0.229169	0.130861	0.124517	0.167253
TG(16:0_16:0_18:2)	52.9323	37.1593	42.3704	74.5176	66.2632	84.4221	102.563	126.746	105.706	80.3651	79.454	94.3906	117.507	112.645	98.0914
TG(14:0_16:1_18:1)	0.246037	0.202296	0.289778	0.344384	0.280182	0.467337	0.209188	0.162775	0.153153	0.125506	0.177299	0.169505	0.151929	0.147394	0.12898
TG(14:0_16:1_20:1)	0.612309	0.608321	0.616296	1.20238	1.04085	1.27236	1.10251	1.49282	1.03604	1.02417	0.758621	1.077	0.436202	0.55888	0.343546
TG(16:1_16:1_17:0)	0.187541	0.173601	0.201481	0.341415	0.284418	0.322613	0.219052	0.182297	0.228228	0.177602	0.241379	0.229475	0.121365	0.118581	0.104872
TG(16:0_16:0_17:2)	0.179549	0.149785	0.141333	0.250569	0.196067	0.19598	0.25706	0.321531	0.282282	0.197435	0.246839	0.206527	0.436202	0.51834	0.352587
TG(14:0_17:1_18:1)	0.226165	0.162123	0.138074	0.229193	0.182148	0.187538	0.133462	0.119139	0.162462	0.127874	0.187931	0.172871	0.0934718	0.0978764	0.0690105
TG(13:0_18:1_18:1)	0.0971001	0.0824964	0.111704	0.107472	0.120877	0.162814	0.0932785	0.0798086	0.11006	0.0631968	0.0932471	0.0564508	0.0393175	0.0444498	0.035108
TG(15:0_16:0_18:2)	1.26316	1.10473	0.995556	0.976744	0.874433	1.04322	1.11122	1.28612	1.06907	0.799211	1.06034	0.917899	1.69436	1.87066	1.40131
TG(16:0_16:1_17:1)	1.6	1.39455	1.42222	1.55567	1.42209	1.67035	1.86267	1.9866	1.87988	1.36162	1.76437	1.57267	2.83086	3.2722	2.29332
TG(16:0_16:0_16:2)	0.0469173	0.0370158	0.0419665	0.0314696	0.0372163	0.0364824	0.0374275	0.0247464	0.0223423	0.0301924	0.0327586	0.0437532	0.0320475	0.0344595	0.0210949
TG(16:0_16:1_18:1)	0.760629	0.688666	0.832593	1.04503	0.962179	1.21508	1.0706	1.20574	1.18018	1.06265	0.913793	1.11678	0.367953	0.44305	0.349573
TG(17:0_18:0_18:2)	0.682707	0.596844	0.61037	0.58189	0.668684	0.660302	1.58994	2.01531	1.59159	1.16626	1.40517	1.29118	5.07418	5.44402	4.24912
TG(16:0_16:0_15:1)	0.403008	0.355811	0.334815	0.187036	0.161876	0.11005	0.125919	0.159617	0.155856	0.0668969	0.058908	0.0853646	0.220475	0.263514	0.223908
TG(15:0_16:0_16:1)	0.358564	0.260832	0.456296	0.564077	0.432678	0.572864	0.237621	0.396172	0.366366	0.304884	0.347701	0.388577	0.231454	0.201544	0.204922
TG(16:0_16:0_20:0)	4.54135	3.24247	3.58519	3.0282	3.177	4.1608	3.07544	4.16268	3.57357	3.41885	3.04598	3.6563	5.2819	4.72008	3.81215
TG(16:0_17:0_18:0)	0.0806015	0.0697274	0.0995556	0.104503	0.0928896	0.130553	0.081528	0.118278	0.0711712	0.078145	0.0813218	0.0844467	0.249258	0.207046	0.215168
TG(16:0_16:0_18:0)	7.30827	5.86801	7.21481	6.87284	6.65658	8.00503	5.46905	7.49282	6.74174	6.15688	6.62356	8.24579	9.68843	7.99228	7.5339
TG(15:0_16:0_18:0)	0.17203	0.123673	0.10637	0.1238	0.118608	0.115477	0.0823985	0.0866986	0.0933934	0.0882092	0.0844828	0.0960734	0.261424	0.199517	0.158815
TG(16:0_16:0_17:0)	0.232352	0.196557	0.268148	0.339931	0.245083	0.381407	0.211799	0.284211	0.204204	0.190923	0.189655	0.253952	0.34273	0.372104	0.310397
TG(15:0_16:0_17:0)	0.175783	0.167862	0.183704	0.193271	0.256581	0.340704	0.207737	0.204115	0.197297	0.213715	0.141667	0.216624	0.239466	0.198649	0.239578
TG(14:0_16:0_18:0)	0.283609	0.190244	0.214222	0.231865	0.230862	0.272261	0.224855	0.233684	0.207207	0.175826	0.20546	0.200714	0.299703	0.367761	0.207032
TG(17:0_17:0_19:0)	0.302256	0.225251	0.274074	0.20188	0.22239	0.268342	0.223404	0.261244	0.27027	0.227923	0.262931	0.286079	0.379822	0.351834	0.296836
TG(16:0_16:0_16:0)	5.53383	3.56767	5.08642	3.83968	3.99395	4.30151	3.21083	3.55981	2.94294	3.22644	3.06513	3.22285	6.01385	5.14479	4.67102
TG(14:0_16:0_16:0)	0.479699	0.367288	0.432593	0.477981	0.409985	0.545729	0.310445	0.42201	0.313814	0.291564	0.307471	0.338093	0.283383	0.398166	0.348066
TG(14:0_15:0_16:0)	0.381955	0.289813	0.352593	0.477981	0.490166	0.512563	0.264603	0.216459	0.251952	0.196547	0.258046	0.227945	0.25727	0.304054	0.238071
TG(13:0_15:0_16:0)	0.216541	0.140603	0.245037	0.194161	0.187292	0.198693	0.12766	0.0984689	0.12042	0.0819931	0.117816	0.140439	0.139763	0.11612	0.123255
TG(14:0_14:0_16:0)	0.243609	0.160689	0.234074	0.240475	0.216339	0.303015	0.181335	0.182297	0.172673	0.0976813	0.119901	0.142121	0.173591	0.202703	0.165746
TG(13:0_14:0_16:0)	0.260451	0.14835	0.184889	0.311727	0.347321	0.382915	0.148839	0.212727	0.166667	0.136162	0.139368	0.152371	0.180119	0.161293	0.131391
TG(12:0_14:0_16:0)	0.15188	0.137446	0.101333	0.266304	0.170348	0.218593	0.089942	0.101914	0.139339	0.074297	0.0899425	0.117797	0.167359	0.168533	0.105173
TG(12:0_12:0_13:0)	0.0126617	0.012109	0.0119704	0.01143	0.00986384	0.0115779	0.012911	0.0120711	0.0112312	0.0121362	0.0135632	0.0194289	0.0089911	0.00880309	0.010879
TG(15:0_16:0_16:0)	0.40897	0.35868	0.459259	0.572984	0.373676	0.624121	0.301741	0.397608	0.267267	0.309324	0.316092	0.331973	0.305638	0.289575	0.323958
TG(13:0_16:0_18:1)	0.0795732	0.0625538	0.0965926	0.129441	0.12708	0.140201	0.0760155	0.0858373	0.0867868	0.077553	0.0614943	0.0991331	0.0459941	0.0521236	0.0449021
TG(18:0_18:0_18:0)	3.93985	2.52511	2.79506	2.13756	2.15835	2.96482	2.32108	2.87081	2.93293	1.82536	2.5	2.10097	4.12463	3.0888	3.02361
TG(14:0_18:0_22:0)	0.0971429	0.0880918	0.0974815	0.0516576	0.0465961	0.0521608	0.072824	0.0651675	0.0735736	0.0349285	0.0436782	0.0370219	0.246884	0.240637	0.204018
TG(14:0_14:0_18:1)	0.153882	0.129986	0.177778	0.250866	0.154312	0.220101	0.133462	0.162201	0.144144	0.112333	0.138937	0.132024	0.0824926	0.0776062	0.0605726
TG(14:1_16:0_16:0)	0.0878195	0.0766505	0.0654815	0.0673924	0.0432678	0.0714573	0.0435203	0.0628708	0.0423423	0.0249531	0.0353448	0.030149	0.0161166	0.0128861	0.0193471
TG(14:0_16:0_16:1)	0.483309	0.433286	0.533333	0.718456	0.478064	0.663317	0.353965	0.470813	0.414414	0.358165	0.382184	0.443651	0.281899	0.248166	0.204319
TG(14:0_15:0_16:1)	0.212737	0.163845	0.26163	0.400792	0.3177	0.284925	0.289555	0.199809	0.244682	0.203947	0.156034	0.152983	0.12819	0.125965	0.155198
TG(14:0_14:0_16:1)	0.091493	0.072023	0.110963	0.144879	0.137821	0.20201	0.100677	0.084689	0.095045	0.0870252	0.0783046	0.10051	0.0669139	0.0771718	0.0441487
TG(12:0_14:0_18:1)	0.0459138	0.046198	0.0456296	0.124097	0.141043	0.15799	0.0464217	0.049378	0.0471471	0.0520967	0.0396552	0.0712902	0.0436202	0.0370656	0.02444
TG(12:0_16:0_16:1)	0.207899	0.197131	0.218667	0.409698	0.326778	0.560804	0.223985	0.260096	0.187988	0.211347	0.232184	0.203162	0.153412	0.14305	0.102461
TG(16:0_18:0_20:0)	0.139248	0.0944046	0.0948148	0.0798615	0.075643	0.106131	0.096325	0.110813	0.118018	0.0612728	0.0767241	0.0758797	0.332344	0.298263	0.280563
TG(16:0_16:0_26:0)	0.0273181	0.0254806	0.0291556	0.014666	0.0163691	0.0148643	0.0152611	0.0174258	0.0180781	0.00947213	0.0095977	0.0118409	0.0578635	0.0532819	0.0464088
TG(16:0_16:0_25:0)	0.038797	0.0352941	0.0334815	0.0120831	0.0134644	0.0128744	0.015087	0.0160478	0.0151351	0.00852491	0.00948276	0.0117185	0.052819	0.0579151	0.0497238
TG(16:0_20:0_20:0)	0.0242552	0.0252511	0.0232593	0.0213756	0.0184569	0.031809	0.0227756	0.0307177	0.0235736	0.0177602	0.0202586	0.0266191	0.0688427	0.0570463	0.0506278
TG(16:0_16:0_24:0)	0.149774	0.108752	0.112296	0.0504701	0.0614221	0.0780905	0.0725338	0.081244	0.0666667	0.0381845	0.0433908	0.0495665	0.266469	0.261486	0.198895
TG(16:0_18:0_22:0)	0.168421	0.112195	0.0983704	0.0849085	0.0871407	0.119397	0.0922631	0.13378	0.109009	0.071633	0.0772989	0.0902601	0.302671	0.281467	0.219086
TG(16:0_16:0_23:0)	0.14015	0.117647	0.114074	0.0323602	0.0292587	0.0373869	0.0452611	0.0404785	0.0381381	0.0283572	0.0279598	0.0309026	0.161424	0.174903	0.150678
TG(15:0_16:0_24:0)	0.240902	0.245624	0.230815	0.106284	0.118418	0.130553	0.117505	0.103636	0.119219	0.0822891	0.106034	0.0875064	0.388724	0.44305	0.364641
TG(16:0_16:0_22:0)	0.171429	0.146341	0.143704	0.101385	0.0953101	0.111256	0.105464	0.12933	0.140691	0.075481	0.0908046	0.0737379	0.394659	0.376448	0.323958
TG(16:0_18:0_24:0)	0.0192492	0.0160689	0.0224296	0.0152598	0.0154009	0.0189045	0.021412	0.0230813	0.0228829	0.0106857	0.00945402	0.0121469	0.10178	0.0917954	0.0864892
TG(18:0_18:1_18:1)	0.0514286	0.038594	0.0401481	0.0289461	0.0396369	0.0423618	0.0510638	0.0516746	0.0453453	0.0491367	0.0461207	0.0514023	0.0784866	0.0595077	0.0689972
TG(16:0_18:1_20:1)	5.53383	4.41894	4.82963	8.3424	7.65507	8.35176	18.6267	23.5981	17.2372	11.4554	10.9483	12.1163	39.7626	38.8031	35.8614
TG(16:0_18:2_20:0)	5.56391	4.41894	4.47407	8.46116	8.26021	8.0804	18.2785	24.7464	16.7267	12.2546	10.8908	13.5849	41.8398	40.251	36.1627
TG(16:0_18:1_18:3)	10.015	7.46055	7.97037	8.63929	8.53253	9.22613	18.4816	17.799	18.048	11.0705	14.5977	15.5737	17.2404	15.7239	12.9282
TG(16:0_18:2_18:2)	162.406	123.386	126.519	145.473	147.655	169.749	237.911	265.837	236.937	150.666	189.655	206.527	212.76	189.093	156.404
TG(16:0_17:1_18:3)	0.234586	0.190818	0.169185	0.20663	0.180635	0.199899	0.319149	0.35311	0.270871	0.224371	0.266954	0.327384	0.305638	0.341699	0.30437
TG(15:0_18:2_18:2)	2.3609	1.87948	1.92593	1.36418	1.32224	1.58291	2.95938	3.27273	2.92793	1.70202	2.08333	2.11117	2.62611	2.37452	1.83827
TG(16:0_16:2_18:2)	1.78647	1.2109	1.63852	1.33894	1.07413	1.36281	2.45745	3.41627	2.72372	1.55994	2.16092	1.83886	2.10386	1.7751	1.63034
TG(16:1_16:2_18:1)	0.403008	0.30703	0.343704	0.575952	0.514372	0.627136	0.632495	0.861244	0.675676	0.408485	0.508621	0.45283	0.590504	0.428571	0.409844
TG(16:0_16:0_18:4)	0.163008	0.116786	0.186074	0.108956	0.0950076	0.117588	0.116634	0.135215	0.106006	0.0967933	0.114368	0.130036	0.166766	0.170849	0.144048
TG(16:0_16:0_21:4)	0.0705263	0.061406	0.0653333	0.0889164	0.0762481	0.0820101	0.185687	0.235407	0.193694	0.106413	0.128305	0.13845	0.18546	0.186776	0.146459
TG(14:0_18:1_18:3)	0.0538346	0.041033	0.0459259	0.030282	0.0292587	0.0440201	0.0519342	0.0849761	0.0750751	0.0370005	0.0465517	0.0584396	0.0510386	0.0382239	0.0418885
TG(16:1_16:1_18:2)	0.523308	0.420373	0.482963	0.623454	0.547655	0.732663	0.594778	0.726316	0.692192	0.692649	0.788793	0.809281	0.719585	0.658784	0.516826
TG(14:0_18:2_18:2)	0.863158	0.611191	0.811852	0.486888	0.393343	0.512563	1.16925	1.38086	1.23724	0.71337	1.04023	0.976033	1.13056	1.05985	0.723255
TG(13:0_16:0_20:4)	0.469173	0.344333	0.518519	0.262147	0.199092	0.295477	0.229207	0.253493	0.237838	0.211939	0.277586	0.254564	0.364985	0.304054	0.228428
TG(13:0_18:1_18:3)	0.475188	0.289813	0.462222	0.211974	0.167322	0.24	0.166538	0.214737	0.187688	0.18293	0.241954	0.216012	0.308605	0.273938	0.172376
TG(15:1_17:1_17:2)	1.50075	0.998565	1.34815	0.742207	0.580938	0.856281	0.734043	0.766507	0.660661	0.686729	0.764368	0.654768	1.09496	0.932432	0.61778
TG(18:1_18:2_26:0)	0.0403008	0.0274892	0.0261037	0.0276101	0.0257186	0.0340704	0.0783366	0.120861	0.0846847	0.0532807	0.0563218	0.0734319	0.0994065	0.112066	0.087996
TG(18:2_20:1_22:0)	0.142857	0.0955524	0.0965926	0.104206	0.0962179	0.12	0.38588	0.488038	0.369369	0.171978	0.201437	0.250586	0.406528	0.440154	0.30437
TG(16:0_16:1_18:3)	1.20301	0.814921	1.08444	1.39535	1.30711	1.60101	1.59865	1.90335	1.70871	1.50074	1.71552	1.82662	1.69436	1.48552	1.1783
TG(24:0_18:1_18:2)	0.108872	0.0809182	0.101333	0.117566	0.110741	0.135377	0.371373	0.467943	0.39039	0.193587	0.22931	0.240796	0.397626	0.40251	0.295028
TG(17:0_18:2_18:2)	2.27068	1.80775	1.79259	1.67739	1.50076	1.53769	4.20696	5.05263	4.27928	2.45683	2.95977	3.36563	4.12463	4.61873	3.79709
TG(16:0_18:3_20:1)	0.148872	0.105022	0.0983704	0.125285	0.121936	0.0940704	0.126499	0.172823	0.147147	0.11929	0.0942529	0.127894	0.145401	0.133494	0.0907082
TG(18:1_20:1_20:2)	0.153684	0.144333	0.14163	0.173083	0.1882	0.166131	0.551257	0.74067	0.513514	0.319684	0.350575	0.354921	0.575668	0.529923	0.464088
TG(18:2_20:0_20:2)	0.036391	0.0370158	0.0346667	0.0397823	0.0344932	0.0376884	0.0606383	0.0835407	0.0720721	0.0352245	0.0436782	0.0523202	0.0869436	0.0663127	0.0672024
TG(18:3_20:0_20:1)	0.199098	0.208895	0.212741	0.221475	0.248109	0.213467	0.710832	0.961722	0.72973	0.325604	0.445402	0.559918	0.780415	0.677606	0.623807
TG(18:2_18:2_22:0)	2.43609	2.15208	2.23704	2.71648	2.52648	2.56281	8.51547	11.1675	8.55856	5.09127	5.47414	5.95105	8.91691	8.29633	7.12707
TG(18:1_18:3_22:0)	3.06767	2.77762	2.75852	3.56259	3.3888	3.34673	10.764	14.6411	11.2913	6.60089	7.24138	7.34319	11.9288	10.8012	9.25163
TG(18:2_21:0_18:2)	1.44511	1.49211	1.71852	0.764473	0.881997	0.759799	2.49516	3.96172	2.8979	1.86482	2.28448	2.31005	3.85757	3.48938	2.99849
TG(20:0_18:2_18:2)	7.20301	5.49498	5.68889	6.04156	6.44478	6.66332	18.2785	25.6938	18.018	9.59053	11.1351	12.4681	21.8101	22.1525	15.9719
TG(18:1_18:1_18:2)	0.320301	0.23099	0.253333	0.26571	0.234493	0.226131	0.456963	0.539713	0.465465	0.260483	0.329023	0.36104	0.522255	0.393822	0.361627
TG(18:1_18:1_20:2)	0.0881203	0.0622669	0.057037	0.0565562	0.0594554	0.0566834	0.114458	0.15933	0.106607	0.109521	0.104167	0.1282	0.160237	0.166506	0.127323
TG(18:0_18:2_20:2)	0.203308	0.15868	0.149926	0.203365	0.203026	0.185729	0.316248	0.364593	0.333333	0.18145	0.193678	0.187863	0.480712	0.416988	0.358614
TG(18:1_18:3_20:0)	9.20301	7.11621	7.05185	8.46116	8.16944	7.98995	22.7756	32.7273	24.5045	13.0538	14.5402	16.8893	30.2671	26.7568	21.788
TG(16:0_20:2_20:2)	0.0825564	0.0651363	0.0641481	0.0764473	0.0912254	0.0812563	0.1397	0.166507	0.149399	0.0790331	0.0869253	0.0946966	0.210682	0.196911	0.165746
TG(16:0_18:3_22:1)	0.451128	0.464849	0.426667	0.516576	0.559758	0.500503	1.45068	2.05263	1.51351	0.873212	0.905172	1.03417	1.94065	1.39865	1.2898
TG(18:0_18:1_18:3)	2.21955	1.7274	1.70074	1.90302	1.72466	1.61608	4.38104	5.68421	4.41441	2.46867	3.01724	3.33503	6.17211	6.16795	4.03817
TG(16:0_18:1_20:3)	0.108872	0.0674319	0.0722963	0.0872835	0.0738275	0.0949749	0.144487	0.225359	0.17027	0.0896892	0.108621	0.11229	0.206231	0.206467	0.139528
TG(16:0_18:2_20:2)	0.875188	0.688666	0.728889	1.06878	0.75643	0.970854	1.27079	1.59904	1.34535	0.932412	1	1.17185	1.1632	1.23069	0.976394
TG(16:0_18:2_22:2)	0.0544361	0.0364419	0.0376296	0.0406729	0.0538578	0.0482412	0.0658607	0.0780861	0.0693694	0.0458806	0.0563218	0.0520143	0.0620178	0.046332	0.0400804
TG(23:0_18:1_18:2)	0.118797	0.0832138	0.0948148	0.0564077	0.0496218	0.0624121	0.178433	0.222775	0.174174	0.109817	0.167529	0.167364	0.308605	0.276255	0.220291
TG(18:3_20:0_20:0)	0.83609	0.619799	0.725926	0.673924	0.695915	0.798995	1.0764	1.60766	1.15916	1.04489	1.20115	1.28812	2.43027	2.60039	1.94375
TG(18:1_18:1_22:1)	0.043609	0.0427547	0.0379259	0.0691737	0.0490166	0.0699497	0.194391	0.205263	0.193694	0.121066	0.12931	0.149312	0.232938	0.246139	0.186841
TG(16:0_15:1_18:2)	1.74135	1.4462	1.46074	1.01534	0.950076	0.913568	1.29691	1.46986	1.25826	0.914652	1.12931	1.16267	1.8368	1.83012	1.47664
TG(14:0_16:0_18:3)	0.165414	0.11736	0.156444	0.0843147	0.0629349	0.0925628	0.077176	0.0752153	0.0918919	0.0867292	0.118391	0.0737379	0.149258	0.140154	0.121748
TG(14:0_16:1_18:2)	0.500573	0.464849	0.536296	0.982682	1.06505	1.26935	1.11702	1.111	1.00901	1.14554	1.33333	1.19939	0.382789	0.396718	0.349573
TG(22:0_24:0_18:2)	0.00965414	0.00622669	0.0069037	0.00748144	0.00759455	0.00780905	0.014942	0.022134	0.0157958	0.0071929	0.00804598	0.0081693	0.0311573	0.0353282	0.0257961
TG(24:0_18:1_18:1)	0.538346	0.387374	0.402963	0.507669	0.475038	0.515578	1.23598	1.80574	1.21321	0.642329	0.692529	0.872004	3.85757	4.51737	3.43546
TG(18:0_20:0_20:2)	0.36391	0.344333	0.382222	0.534389	0.544629	0.566834	1.66248	2.00383	1.75075	0.698569	0.87069	0.930138	4.62908	5.15444	3.9779
TG(18:2_20:0_20:0)	0.0972932	0.0893831	0.0906667	0.105096	0.098941	0.117286	0.255319	0.301435	0.255255	0.106857	0.125431	0.146711	0.660237	0.736969	0.581617
TG(16:1_16:1_18:1)	2.01504	1.5495	1.83704	2.37506	2.28442	2.63819	3.87331	4.37799	3.76877	2.97484	3.64943	3.6257	4.03561	4.01062	3.02863
TG(16:0_24:0_18:2)	3.15789	2.54806	2.83259	3.05789	2.99546	3.31658	7.80464	9.50239	8.25826	4.73606	6.14943	6.48649	15.1335	15.8977	12.1748
TG(22:0_18:1_18:1)	0.390977	0.318508	0.352593	0.53142	0.505295	0.542714	1.57544	1.80574	1.68769	0.683769	0.905172	0.942376	4.42136	4.69112	3.52587
TG(16:0_23:0_18:2)	2.18647	1.97131	2.15704	1.53785	1.50681	1.73668	3.45261	4.42105	4.05405	2.7706	3.64943	3.57981	10	11.1486	7.32295
TG(18:0_18:0_20:2)	0.589474	0.447633	0.437037	0.892133	0.807867	0.939196	1.68279	2.62679	1.90691	0.985693	1.09339	1.37379	6.81009	7.21042	6.31341
TG(18:1_18:1_20:0)	0.0268041	0.0233859	0.0302222	0.0466106	0.030711	0.0511055	0.0307544	0.0522488	0.0366366	0.0374445	0.0341954	0.036563	0.0583086	0.045029	0.0369161
TG(16:0_18:2_22:0)	2.55338	1.94261	2.11556	3.8001	3.47958	4.1608	7.89168	11.8278	8.34835	5.41687	5.8046	6.48649	20.6231	23.861	18.3827
TG(18:0_18:2_20:0)	1.10977	0.92396	1.03704	1.6477	1.57035	1.79397	3.30754	5.11005	3.66366	1.97731	2.12644	2.18766	13.8872	16.0425	12.2652
TG(16:0_21:0_18:2)	1.25414	1.08465	0.98963	0.855022	0.822995	0.844221	2.23694	3.01435	2.3003	1.75234	1.74138	2.04691	6.82493	5.73359	5.15319
TG(18:0_22:0_18:2)	2.90226	2.31851	2.53037	2.78773	2.7534	2.90955	7.36944	8.89952	7.8979	3.93685	5.4023	5.69097	15.9644	16.0135	11.9036
TG(16:0_16:1_18:2)	2.26466	1.80201	2.2163	2.63335	2.56884	2.68342	4.61315	5.2823	4.62462	3.67045	4.31034	4.68129	4.68843	4.66216	3.40532
TG(16:0_16:2_18:1)	0.0352954	0.0341463	0.0364444	0.0377041	0.0641452	0.0566834	0.0832689	0.107656	0.0681682	0.0651209	0.0764368	0.0706782	0.0991098	0.0958494	0.0705173
TG(16:0_16:0_18:3)	14.7368	10.8752	12.2074	18.7333	15.1589	18.9648	16.7408	22.5646	17.8679	21.0163	19.7989	21.8154	30.2671	30.9846	25.2838
TG(18:1_18:2_22:0)	0.0733835	0.0585366	0.0871111	0.113409	0.117095	0.14593	0.409091	0.568421	0.393393	0.246275	0.276724	0.286384	0.433234	0.466216	0.388749
TG(18:0_18:3_20:0)	0.24782	0.168723	0.208889	0.305789	0.354009	0.304523	0.913926	1.20574	1.02703	0.482486	0.600575	0.630291	1.07418	0.993243	0.882973
TG(16:0_18:3_22:0)	0.676692	0.568149	0.583704	0.920336	0.962179	0.865327	1.57834	2.06986	1.44444	1.24618	1.37069	1.4717	3.82789	3.18533	3.0437
TG(18:1_18:1_20:1)	0.114887	0.0932568	0.0921481	0.118159	0.102269	0.11397	0.145068	0.172249	0.15015	0.0796251	0.0804598	0.0951555	0.190801	0.194015	0.136514
TG(18:1_18:2_20:0)	0.297444	0.245624	0.293333	0.356259	0.357035	0.290352	0.940039	1.289	1.05105	0.592008	0.635057	0.645589	1.30564	1.13224	1.0216
TG(16:0_18:3_20:0)	1.29323	1.32568	1.3363	1.85255	2.15431	2.03518	2.98839	4.2201	2.78078	2.24371	2.61494	2.98929	11.0979	9.67181	7.86539
TG(20:0_18:1_18:2)	1.31429	1.28264	1.3037	1.7902	2.12708	2.02915	2.76209	4.01914	2.76877	2.50715	2.98851	3.15145	7.27003	6.68919	5.39427
TG(16:0_18:2_20:1)	0.369925	0.28264	0.325926	0.317665	0.335855	0.379899	0.487427	0.542584	0.438438	0.280316	0.33046	0.36104	0.424332	0.408301	0.364641
TG(18:0_18:0_18:3)	0.443609	0.406026	0.371852	0.434933	0.490166	0.595477	1.38395	1.53589	1.3003	0.77257	1.00575	0.873534	1.82493	1.76641	1.44802
TG(16:0_18:1_20:2)	0.333835	0.275179	0.25037	0.35329	0.360061	0.413065	0.487427	0.577033	0.441441	0.307844	0.313218	0.318205	0.397626	0.408301	0.334505
TG(18:0_18:1_18:2)	1.2812	0.901004	0.986667	1.27363	1.36762	1.44422	3.13346	3.67464	2.94895	1.89739	2.00287	2.06527	3.76855	3.38803	3.28478
TG(18:1_18:1_18:1)	0.226566	0.125299	0.175802	0.209797	0.1765	0.21608	0.264023	0.327273	0.256256	0.198323	0.22318	0.236614	0.320475	0.279923	0.268207
TG(16:0_18:0_18:3)	5.14286	3.98852	4.17778	8.96586	8.38124	8.65327	10.2708	13.8947	10.9309	8.93932	9.77011	11.3819	30.2671	32.1429	26.1878
TG(16:1_18:1_18:1)	1.01053	0.694405	0.604444	1.21128	1.04085	1.21809	1.40426	2.0067	1.34835	0.870252	1.21264	1.13514	2.52226	2.34266	1.84129
TG(16:0_18:1_18:2)	0.887218	0.642755	0.595556	0.765957	0.801815	0.964824	2.05416	2.59234	1.87988	1.5333	1.53448	1.74401	2.10682	1.98069	1.60924
TG(16:0_17:0_18:3)	0.37594	0.285509	0.337778	0.445324	0.369138	0.407035	0.678917	0.795215	0.642643	0.556487	0.640805	0.667007	1.15134	1.30888	1.03666
TG(16:0_17:1_18:2)	0.649624	0.51076	0.465185	0.667986	0.67171	0.811055	1.24468	1.44976	1.24925	0.76369	0.896552	0.881183	2.00297	1.98069	1.47966
TG(23:0_18:2_18:2)	3.21805	2.89813	3.14074	1.75458	1.50076	1.64925	4.55513	7.46411	4.92492	4.05525	4.5977	5.32381	7.15134	7.58687	5.78604
TG(16:0_18:0_18:0)	6.64662	4.82066	5.3037	4.54231	4.68986	6.03015	4.64217	5.98565	5.36036	5.13567	4.77011	5.75217	7.25519	6.8195	5.30387
