# Supplementary material for: Lipidomic Profiling of Sweetpotato During Different Developmental Stages Using LC-ESI-MS/MS
Source: Foods. 2025 Nov 29;14(23):4109. doi: 10.3390/foods14234109 (PMC12691887; doi:10.3390/foods14234109)
Supplement: Supplementary file 1 [file foods-14-04109-s001.zip › TableS5.xls]

## Sheet: S1vS2
Differential Metabolite Screening Results (S1 vs S2)
Compounds	VIP	P-value	Fold_Change	Log2FC
ADGGA((O-16:0)16:0_18:1)	1.13671	0.0168792	1.60281	0.680601
ADGGA((O-16:0)16:0_18:2)	0.76322	0.211038	1.16301	0.217864
ADGGA((O-16:0)18:0_18:2)	0.540044	0.398552	0.837921	-0.255114
ADGGA((O-16:0)18:1_18:2)	0.898884	0.109785	1.24826	0.319916
Cer(d18:0/22:0(2OH))	1.14473	0.0259542	1.54664	0.629136
Cer(d18:2/26:3)	1.24773	0.000189186	2.28635	1.19305
Cer(d18:2/18:3)	1.14109	0.0141118	1.72014	0.782526
Cer(d18:2/24:1)	1.02203	0.0545352	1.23483	0.304313
Cer(d18:2/22:1)	1.22651	0.00304052	1.87788	0.909102
Cer(d18:2/20:1)	1.15221	0.0143718	1.41051	0.49622
Cer(d18:2/18:1)	1.02639	0.0682187	1.19539	0.257479
Cer(d18:2/16:1)	0.942016	0.100164	1.18042	0.239295
Cer(d18:2/26:0)	0.138551	0.838577	1.0257	0.0366042
Cer(d18:2/24:0)	0.682856	0.310319	1.20656	0.270899
Cer(d18:2/23:0)	1.25337	0.000294803	1.90552	0.930185
Cer(d18:2/22:0)	0.581337	0.354761	1.07624	0.106005
Cer(d18:0/24:0(2OH))	1.1993	0.0165734	1.54915	0.631478
Cer(d18:2/20:0)	0.494076	0.450942	1.12123	0.165086
Cer(d18:0/16:0)	1.08955	0.0399698	1.43053	0.516554
Cer(d18:0/24:0)	1.23988	0.000558517	1.68633	0.753885
Cer(d18:2/21:0)	1.24239	0.00109867	2.12145	1.08505
Cer(d18:1/21:0)	0.381927	0.579492	0.951834	-0.0712179
Cer(d18:1/22:0)	1.24957	0.000122606	1.71876	0.781368
Cer(d18:1/23:0)	1.19756	0.00460971	2.29006	1.19538
Cer(d18:1/16:0)	1.12757	0.0518182	0.617549	-0.695374
Cer(d18:1/25:0)	1.25256	0.00203471	2.58347	1.36931
Cer(d18:1/26:0)	1.25618	0.00104658	2.18877	1.13012
Cer(d18:1/24:0)	1.19116	0.00640186	1.55831	0.639986
Cer(d18:1/26:1)	1.07082	0.0303147	1.63178	0.70645
Cer(d18:1/24:1)	1.20643	0.00252189	1.62264	0.698345
Cer(d18:1/18:1)	1.14249	0.0158511	1.45746	0.543456
Cer(d18:1/16:1)	1.05441	0.0356842	1.30476	0.383783
Cer(t18:1/22:0(2OH))	1.16171	0.0101071	1.3085	0.387912
Cer(t18:1/23:0(2OH))	1.13997	0.0270899	1.38477	0.469646
Cer(t18:1/25:0(2OH))	0.956074	0.0983307	1.17705	0.23517
Cer(t18:1/26:0(2OH))	1.08607	0.0519069	1.2442	0.31522
Cer(t18:1/27:0(2OH))	0.361152	0.577611	1.02794	0.0397586
Cer(t17:0/24:0)	1.21305	0.00320717	1.76493	0.819614
Cer(t18:0/16:0)	0.0793566	0.916164	0.988397	-0.0168382
Cer(t18:0/18:0)	0.410958	0.553297	1.08993	0.124236
Cer(t18:0/22:0)	1.23725	0.00120977	1.69553	0.76174
Cer(t18:0/24:0)	1.23808	0.00446048	1.65618	0.72786
Cer(t18:0/26:0)	1.25824	5.87614e-05	2.00968	1.00697
Cer(t18:1/24:0)	1.17924	0.0321119	1.27323	0.348492
Cer(t18:1/20:0(2OH))	1.1558	0.015386	1.38214	0.466902
Cer(t18:1/18:0(2OH))	1.07355	0.0509507	1.3047	0.383713
Cer(t18:0/26:1(2OH))	0.992813	0.114036	1.47793	0.56358
Cer(t20:0/24:0(2OH))	1.23664	0.000728799	1.32888	0.410214
Cer(t18:0/25:1(2OH))	0.550371	0.38545	1.14638	0.197086
Cer(t18:0/24:1(2OH))	1.06216	0.0487584	1.38751	0.472495
Cer(t18:0/26:0(2OH))	1.23898	0.00180914	1.70529	0.770016
Cer(t18:0/25:0(2OH))	1.22311	0.00248453	1.53468	0.617938
Cer(t18:0/24:0(2OH))	1.22591	0.00347047	1.59802	0.676287
Cer(t18:0/23:0(2OH))	1.21686	0.00170723	1.75062	0.807865
Cer(t18:0/22:0(2OH))	1.23317	0.00275237	1.77189	0.825288
Cer(t18:0/21:0(2OH))	1.2244	0.00128277	2.04417	1.03151
Cer(t18:1/26:0)	1.15874	0.0274912	1.26766	0.342167
Cer(t18:0/18:0(2OH))	0.0872531	0.898772	1.01189	0.0170461
Cer(t18:0/16:0(2OH))	1.05322	0.0604807	1.22693	0.295048
Cer(t17:0/24:0(2OH))	1.191	0.00617959	1.52444	0.608278
Cer(t18:1/16:0(2OH))	1.17794	0.00560614	1.46501	0.550912
Cer(t18:0/20:0(2OH))	1.21632	0.0018523	1.71073	0.774614
Coenzyme Q10	1.17773	0.013207	1.13273	0.17981
Coenzyme Q9	1.18025	0.0216403	1.75896	0.814719
DG(15:0_18:2)	1.18239	0.00833181	2.11805	1.08274
DG(18:2_22:0)	0.219267	0.751503	0.96979	-0.0442558
DG(16:4_18:3)	1.2185	0.00763476	0.613372	-0.705166
DG(18:2_18:4)	0.870265	0.151603	1.37295	0.457275
DG(18:3_18:3)	0.944484	0.0952324	1.28857	0.365772
DG(16:1_20:4)	0.52658	0.43076	1.1734	0.2307
DG(18:2_18:3)	0.366394	0.586875	1.1226	0.166848
DG(15:0_20:5)	1.12862	0.0276413	0.675049	-0.566935
DG(18:1_18:3)	0.473909	0.45518	0.914984	-0.128181
DG(16:1_20:3)	0.985104	0.0633684	0.796687	-0.327915
DG(18:2_18:2)	0.729447	0.265166	0.843745	-0.245121
DG(16:0_18:4)	0.861038	0.138663	1.30198	0.380705
DG(18:3_25:0)	1.00822	0.113988	0.719145	-0.475646
DG(18:3_24:0)	1.22975	0.0110627	0.701429	-0.511632
DG(18:3_23:0)	1.02232	0.07122	1.74508	0.803294
DG(14:0_16:1)	0.989756	0.0996334	0.619031	-0.691916
DG(16:0_18:3)	0.602865	0.334598	0.905499	-0.143216
DG(18:1_18:2)	0.727652	0.242247	0.921418	-0.118072
DG(14:0_18:2)	1.08701	0.0483394	1.87814	0.909302
DG(18:2_23:0)	1.15553	0.0360942	1.48012	0.56571
DG(20:0_18:0)	1.10541	0.0293035	1.43381	0.519851
DG(14:0_22:0)	0.821638	0.179676	1.274	0.349368
DG(18:0_18:0)	0.916617	0.170821	0.881346	-0.18222
DG(22:0_22:0)	1.25908	1.06211e-05	2.61403	1.38627
DG(14:0_20:0)	0.742577	0.246126	0.729142	-0.455728
DG(16:0_18:0)	0.830418	0.179342	0.691506	-0.532185
DG(8:0_16:0)	0.537243	0.389552	1.16125	0.215684
DG(18:2_24:0)	0.493138	0.461757	0.873044	-0.195874
DG(18:2_25:0)	0.32661	0.640532	0.915648	-0.127135
DG(15:0_18:3)	1.07259	0.0580527	1.60672	0.684119
DG(17:0_18:0)	1.16903	0.0216253	0.641873	-0.63964
DGCC(14:0_16:1)	0.879734	0.177428	0.711415	-0.491237
DGDG(18:0_18:3)	1.04267	0.0519916	0.735102	-0.443983
DGDG(16:0_18:2)	1.15958	0.0088484	0.649776	-0.621986
DGDG(16:1_18:1)	1.05745	0.0466692	0.734589	-0.444992
DGDG(18:0_18:2)	1.19689	0.00328724	0.565992	-0.821146
DGDG(16:0_18:3)	1.14725	0.02401	0.64395	-0.634979
DGDG(17:0_18:3)	0.29117	0.673949	1.08797	0.121641
DGDG(18:1_18:2)	1.14743	0.0460973	0.533799	-0.905631
DGDG(16:2_20:4)	0.488876	0.447825	0.898661	-0.154152
DGDG(18:2_18:2)	1.11998	0.0242114	0.648994	-0.623723
DGDG(16:0_20:5)	1.19785	0.0248879	0.385357	-1.37573
DGDG(18:2_18:3)	0.836858	0.181263	0.854557	-0.226751
DGDG(16:1_20:5)	0.312486	0.652738	1.09454	0.13033
DGDG(14:0_18:2)	0.234429	0.740743	1.06926	0.0966096
DGDG(18:3_18:3)	0.734994	0.280382	0.932461	-0.100885
DGDG(18:3_18:4)	1.01234	0.0684444	1.57935	0.659333
DGDG(18:1_18:3)	1.04824	0.0616673	0.705461	-0.503362
DGDG(16:0_18:1)	0.385789	0.559506	0.908969	-0.137697
DGTS(18:1_20:4)	1.20135	0.00489406	2.45485	1.29563
DGTS(18:2_20:5)	0.150981	0.836725	1.0161	0.0230432
DGTS(15:0_16:1)	1.17777	0.00711474	0.585597	-0.77202
DGTS(16:0_18:2)	0.525124	0.4197	1.16859	0.224766
DGTS(14:0_18:4)	0.583732	0.3931	1.12522	0.170203
DGTS(18:1_18:3)	1.22192	0.0160945	1.93543	0.952654
DGTS(18:2_18:2)	0.713772	0.250468	1.1012	0.139075
DGTS(18:2_16:3)	1.12983	0.0552909	2.77817	1.47414
DGTS(15:0_20:5)	1.12726	0.0575971	2.61231	1.38533
DGTS(16:0_20:5)	0.828689	0.167061	1.12408	0.168749
DGTS(18:2_18:3)	0.711144	0.269524	1.07572	0.1053
DGTS(17:0_20:5)	1.16063	0.0117135	1.67184	0.74144
DGTS(16:1_20:5)	1.012	0.0868933	1.65575	0.727488
DGTS(18:2_18:4)	1.22131	0.00446447	1.79085	0.840644
DGTS(18:3_18:3)	0.867246	0.175075	1.10733	0.147082
DGTS(18:1_20:5)	1.15249	0.0113684	1.51816	0.602325
DGTS(18:3_18:4)	1.14664	0.0131348	1.63607	0.710231
DGTS(18:3_20:5)	1.07668	0.0479165	1.19644	0.258742
DGTS(16:0_20:4)	1.23811	0.000805528	2.0333	1.02382
FFA(10:0)	1.10582	0.0325136	1.65128	0.723585
FFA(18:1)	1.25813	3.16261e-06	1.86497	0.89915
FFA(29:0)	0.427956	0.524192	1.08788	0.121522
FFA(17:1)	0.194583	0.77644	1.04758	0.0670573
FFA(20:1)	1.25417	0.000913004	3.80378	1.92744
FFA(22:1)	1.08053	0.0758424	1.59274	0.671511
FFA(18:2)	1.07179	0.0690738	0.76321	-0.389849
FFA(20:2)	1.15587	0.0104052	1.46762	0.553478
FFA(20:3)	1.24418	0.00319304	4.11616	2.0413
FFA(24:5)	0.0975097	0.876962	1.01892	0.027037
FFA(24:4)	1.1117	0.0493138	0.753026	-0.409227
FFA(28:0)	1.16493	0.0277465	1.82965	0.87157
FFA(24:0)	1.13525	0.0383067	1.93921	0.955472
FFA(22:0)	0.351754	0.594546	1.06409	0.0896203
FFA(20:0)	1.24987	0.00111396	1.94556	0.960186
FFA(18:0)	0.0667437	0.92638	1.00676	0.009719
FFA(17:0)	0.939554	0.151144	1.56988	0.650658
FFA(16:0)	1.07798	0.0685233	1.25761	0.330684
FFA(15:0)	1.19191	0.0182711	1.71275	0.776317
FFA(14:0)	0.599417	0.365033	0.835859	-0.258668
FFA(24:6)	1.10053	0.0488547	1.37684	0.461361
HexCer(d18:2/16:0)	0.963039	0.0865987	1.42174	0.507659
HexCer(d18:2/20:0)	0.988346	0.0699517	1.47052	0.556331
HexCer(d18:2/18:0)	0.995312	0.0891254	1.42812	0.51412
HexCer(d18:1/24:1)	1.12406	0.0536197	1.73125	0.791818
HexCer(d16:1/18:0)	0.873412	0.152974	1.40529	0.490871
HexCer(d18:1/18:1)	1.11118	0.0568084	1.99234	0.994464
HexCer(d18:1/16:1)	0.924941	0.118863	1.40882	0.494483
HexCer(d18:2/24:0)	1.13277	0.0305018	1.79468	0.843729
HexCer(d18:1/26:0)	0.606686	0.346199	1.1805	0.239401
HexCer(d18:1/25:0)	1.1882	0.012202	2.10958	1.07695
HexCer(d18:1/16:0)	1.02568	0.0927318	1.73072	0.791376
HexCer(t18:1/16:0(2OH))	1.2008	0.018849	1.50993	0.594483
HexCer(t18:1/20:0(2OH))	1.03324	0.0782979	1.67856	0.747224
HexCer(t18:1/22:0(2OH))	0.977598	0.0891217	1.54222	0.625007
HexCer(t18:1/23:0(2OH))	0.898435	0.135044	1.26709	0.341515
HexCer(t18:1/24:0(2OH))	1.17014	0.00886542	1.36609	0.450055
HexCer(t18:1/26:0(2OH))	1.13405	0.0481727	1.58378	0.663369
HexCer(d18:1/20:1)	1.18548	0.0127582	2.05246	1.03735
HexCer(t18:1/27:0(2OH))	0.140117	0.825511	1.05106	0.0718391
LDGTS(16:0)	1.17205	0.031442	0.659993	-0.599477
LPA(16:0)	1.21621	0.00247231	1.31719	0.397468
LPA(18:3)	1.24732	0.000292702	1.78841	0.838679
LPA(22:5)	1.14583	0.0139917	1.25522	0.327935
LPA(18:0)	1.01888	0.0612377	0.947898	-0.0771958
LPA(18:1)	1.25704	4.3283e-05	1.9777	0.983826
LPA(18:2)	1.24412	0.00132386	1.6657	0.736128
LPA(20:5)	0.282483	0.693513	0.981472	-0.0269804
LPC(26:0)	0.956753	0.144546	1.14169	0.191167
LPC(15:1)	1.25782	0.000166988	3.16349	1.66152
LPC(24:1)	1.1706	0.00738093	1.75291	0.809749
LPC(18:4)	0.999924	0.0667696	1.20958	0.274512
LPC(20:2)	1.21766	0.00162722	1.34867	0.431535
LPC(20:4)	1.17168	0.00705331	1.7442	0.802568
LPC(18:2)	1.15408	0.0390196	1.10622	0.145635
LPC(20:3)	1.21855	0.0163458	1.65899	0.730305
LPC(18:3)	1.22504	0.00228104	1.22396	0.291557
LPC(16:3)	1.21169	0.00874543	1.21174	0.277086
LPC(20:5)	0.900909	0.145537	0.794421	-0.332025
LPC(24:0)	1.21633	0.00335547	1.38842	0.473448
LPC(17:0)	1.25706	1.35967e-05	1.90967	0.933326
LPC(20:0)	1.25109	8.34101e-05	2.0923	1.06509
LPC(19:0)	1.25329	0.000410935	2.9005	1.5363
LPC(18:0)	1.23471	0.0023484	1.7003	0.765787
LPC(15:0)	1.25891	9.41201e-05	2.91075	1.54139
LPC(14:0)	1.25564	0.00126442	3.09363	1.6293
LPC(22:0)	1.07417	0.0455145	1.19842	0.261137
LPC(16:0)	1.25346	0.00154768	1.31725	0.397527
LPE(18:2)	1.25186	0.000107753	1.69599	0.762129
LPE(16:0)	1.25545	0.000290188	2.17059	1.11809
LPE(17:0)	1.25198	0.000347102	2.13661	1.09532
LPE(18:0)	1.24733	0.000150808	1.81476	0.859781
LPE(18:3)	1.24811	0.00026513	1.77891	0.830989
LPE(20:0)	1.24718	0.000283288	2.04792	1.03416
LPE(22:0)	0.545065	0.412274	1.11193	0.153071
LPE(24:0)	1.14452	0.014045	1.20419	0.26806
LPG(18:2)	0.44046	0.528679	0.939935	-0.0893678
LPG(18:1)	1.21908	0.0109109	1.74438	0.802711
LPG(18:0)	0.966633	0.113015	1.26497	0.339104
LPG(16:0)	0.94319	0.139905	1.21219	0.277611
LPG(20:0)	1.16299	0.0102172	1.7028	0.767908
LPI(16:0)	1.23884	0.000414609	1.58321	0.662855
LPI(18:0)	0.796521	0.186652	0.909646	-0.136623
LPI(18:2)	1.24581	0.000154102	2.11641	1.08162
MG(16:0)	0.915855	0.117721	0.834205	-0.261526
MG(18:0)	0.765329	0.254992	0.750961	-0.41319
MGDG(18:3_18:3)	0.964285	0.136525	0.651924	-0.617224
MGDG(18:2_18:4)	0.902646	0.145749	0.706701	-0.500827
MGDG(16:0_16:0)	1.17369	0.0278733	1.97856	0.98445
MGDG(16:0_18:1)	0.430552	0.519819	1.1256	0.170694
MGDG(16:0_16:2)	1.16434	0.0341801	0.578649	-0.789239
MGDG(16:0_18:2)	1.2118	0.00731495	0.45315	-1.14194
MGDG(18:0_18:2)	1.20169	0.0034834	0.485975	-1.04104
MGDG(16:0_18:3)	1.07909	0.0716687	0.440268	-1.18355
MGDG(18:3_18:4)	0.968614	0.0855011	1.42262	0.508546
MGDG(16:1_18:2)	1.17174	0.0123565	0.550139	-0.862133
MGDG(16:1_18:3)	0.418867	0.550476	0.928565	-0.106925
MGDG(16:0_20:4)	1.02886	0.0640079	0.720156	-0.473618
MGDG(18:1_18:3)	1.0773	0.0321977	0.604351	-0.726542
MGDG(18:2_18:2)	1.0687	0.0713602	0.574969	-0.798444
MGDG(16:1_20:4)	0.86456	0.173147	0.808523	-0.30664
MGDG(18:2_18:3)	0.951219	0.124016	0.708354	-0.497457
MGDG(16:1_20:5)	1.17443	0.0143434	2.20014	1.1376
MGDG(18:1_18:2)	1.1286	0.0208663	0.563298	-0.828029
MGDG(18:1_18:4)	1.18661	0.00568306	0.5014	-0.995967
PA(18:2_22:0)	1.16595	0.0252008	0.583654	-0.776815
PA(18:3_16:0)	1.20211	0.010585	0.698264	-0.518155
PA(18:2_18:1)	0.951029	0.0852683	0.829955	-0.268896
PA(18:2_18:3)	0.988571	0.0687381	0.86045	-0.216837
PA(18:1_18:3)	0.0270716	0.986166	0.997448	-0.00368679
PA(16:1_18:3)	0.673705	0.333845	0.927366	-0.108789
PA(18:2_20:1)	1.08657	0.0306548	0.85852	-0.220076
PA(16:0_18:2)	1.07327	0.0364354	0.811566	-0.301219
PA(16:0_16:1)	0.504554	0.42851	0.955744	-0.0653036
PA(16:0_15:0)	0.381223	0.576054	1.12541	0.170455
PC(16:0_18:3)	0.771318	0.253146	1.07905	0.109762
PC(16:1_18:2)	1.00274	0.0822729	1.23694	0.306774
PC(17:1_18:2)	1.16896	0.0135512	0.527555	-0.922607
PC(18:1_18:2)	1.01593	0.066496	1.1679	0.223919
PC(18:0_18:3)	0.482643	0.481881	0.982844	-0.0249656
PC(24:0_18:2)	0.69713	0.271517	0.886405	-0.173963
PC(18:2_18:2)	0.628784	0.304185	1.07306	0.101731
PC(18:3_18:1)	0.485593	0.44931	1.13767	0.186085
PC(18:2_18:3)	1.03378	0.103111	1.19051	0.251576
PC(18:1_20:4)	0.157087	0.81027	0.949064	-0.0754222
PC(15:0_18:3)	1.11165	0.0635086	2.90207	1.53708
PC(16:2_18:2)	1.1868	0.025433	0.648982	-0.62375
PC(17:0_18:2)	1.17231	0.0300224	1.516	0.600271
PC(18:0_18:2)	0.970184	0.123556	1.11298	0.154429
PC(18:1_18:1)	1.1747	0.00960778	1.39754	0.482891
PC(16:0_22:5)	1.10441	0.0221486	0.667836	-0.582434
PC(16:0_18:2)	0.951351	0.086162	1.11837	0.161398
PC(15:0_18:2)	1.22551	0.0011001	2.637	1.3989
PC(18:0_18:1)	1.20083	0.0183141	2.18073	1.12481
PC(16:0_18:1)	1.18912	0.0055015	1.76438	0.819165
PC(14:0_18:1)	0.00595924	0.985266	0.998981	-0.0014703
PC(16:0_16:1)	1.25847	0.000748781	1.6313	0.706022
PC(16:0_18:0)	1.22864	0.000783963	2.85392	1.51294
PC(18:0_14:0)	0.177983	0.773217	1.02573	0.0366536
PC(16:0_16:0)	1.25814	5.83614e-06	3.79069	1.92246
PC(18:2_20:0)	1.21754	0.00578536	1.25085	0.322904
PC(18:3_18:3)	1.08498	0.0276032	1.19245	0.253923
PE(16:0_16:3)	1.10977	0.0296613	1.21554	0.281601
PE(18:3_16:0)	1.21737	0.0018972	1.79445	0.84354
PE(16:0_18:0)	1.24424	0.000450007	2.52821	1.33812
PE(20:0_18:2)	0.324971	0.610882	1.03496	0.0495806
PE(16:2_18:3)	0.683395	0.26659	1.11918	0.162441
PE(18:3_18:1)	0.995822	0.0613966	1.51183	0.596292
PE(18:2_18:2)	1.1315	0.0487201	1.32287	0.403673
PE(18:0_18:3)	0.854891	0.196367	1.15271	0.205025
PE(18:1_18:2)	1.20312	0.0116325	1.64643	0.719342
PE(17:1_18:2)	1.1659	0.0242487	1.82478	0.867726
PE(16:1_18:2)	1.23133	0.0017134	1.72728	0.788504
PE(16:3_18:3)	0.881962	0.170198	1.20642	0.270734
PE(18:3_18:3)	1.24761	0.000455267	2.11278	1.07914
PE(22:6_18:2)	1.22921	0.00132986	16.0046	4.00042
PE(18:2_24:0)	0.0466715	0.954836	0.995278	-0.00682819
PE(18:2_25:0)	0.9681	0.0716125	1.29724	0.375448
PE(16:0_16:0)	1.24823	0.00393486	6.18109	2.62786
PE(20:2_16:0)	1.18929	0.00695288	1.91198	0.935065
PE(18:0_18:2)	1.19078	0.00614097	1.29218	0.369809
PE(18:1_18:1)	1.10339	0.0227334	1.5536	0.635617
PE(17:0_18:2)	1.23466	0.000545511	1.80663	0.853298
PE(18:2_16:0)	1.19904	0.00322367	1.58815	0.667346
PE(18:2_14:0)	1.25277	0.00288605	3.94704	1.98077
PE(24:0_18:1)	1.15085	0.0109038	1.3425	0.424921
PE(20:0_18:1)	1.20857	0.00511471	1.22142	0.288564
PE(18:1_18:0)	1.24998	0.00335218	2.60323	1.3803
PE(20:1_16:0)	1.24121	0.00240953	2.23265	1.15875
PE(16:0_18:1)	1.25379	3.04416e-05	3.10128	1.63286
PE(16:1_16:0)	1.23236	0.0068404	2.09663	1.06807
PE(18:2_18:3)	1.24598	0.000310523	2.19954	1.1372
PG(16:0_16:1)	0.17052	0.828846	1.04096	0.0579198
PG(16:0_17:0)	0.0996964	0.873619	0.980578	-0.0282959
PG(14:0_16:0)	0.738238	0.223516	1.17159	0.228464
PG(16:0_18:1)	1.23901	0.00128225	0.456125	-1.1325
PG(18:3_18:3)	1.21536	0.0044445	1.935	0.95233
PG(18:2_18:2)	1.18451	0.0263543	1.39893	0.484323
PG(18:3_16:0)	0.946582	0.141539	0.829395	-0.269869
PG(18:1_19:1)	0.604326	0.35688	1.20769	0.272247
PG(18:0_18:2)	0.631268	0.338333	1.06744	0.0941584
PG(18:1_18:1)	1.00962	0.078083	1.35186	0.434946
PG(18:2_16:0)	1.20402	0.0102597	0.517838	-0.949426
PG(16:0_17:2)	0.57925	0.372523	0.862311	-0.21372
PG(18:0_18:1)	0.722674	0.297336	0.853164	-0.229105
PG(16:0_16:0)	1.20006	0.0139033	0.790059	-0.339967
PG(15:0_16:0)	1.16914	0.0105318	1.40448	0.490041
PI(18:2_16:1)	0.273933	0.666441	0.895683	-0.15894
PI(18:2_18:3)	1.17718	0.0217253	1.94829	0.962207
PI(16:0_16:0)	1.2217	0.0119246	3.46178	1.79151
PI(16:0_20:0)	0.842207	0.156998	1.31127	0.390965
PI(18:3_18:3)	1.24182	0.00707612	2.68519	1.42502
PI(18:2_16:0)	1.22526	0.00354322	1.46817	0.554023
PI(16:1_18:1)	1.09354	0.0322869	0.895601	-0.159071
PI(16:1_17:1)	0.758437	0.251063	1.21755	0.283987
PI(18:0_18:2)	0.221759	0.747316	0.971918	-0.041094
PI(18:3_16:0)	1.1452	0.0302675	1.92977	0.948426
PI(18:1_18:2)	1.25667	0.000244865	2.04405	1.03143
PI(18:2_18:2)	1.13996	0.0278864	1.83807	0.878191
PI(17:0_18:2)	1.21629	0.0143669	2.02958	1.02118
PMeOH(14:0_16:0)	0.72045	0.237122	0.828693	-0.271091
PMeOH(16:0_18:2)	1.2395	0.00296817	1.23567	0.30529
PMeOH(16:0_18:3)	0.866152	0.152945	1.23329	0.302517
PMeOH(18:2_18:2)	0.114417	0.857015	0.988101	-0.0172696
PMeOH(20:2_20:5)	1.14198	0.013783	1.5633	0.644595
PMeOH(18:2_18:3)	1.17552	0.0097359	1.35995	0.443552
PS(18:2_16:0)	0.137823	0.824248	0.970417	-0.0433231
PS(16:0_16:0)	0.316825	0.654627	1.06134	0.0858935
PS(18:0_16:0)	0.0943686	0.874545	0.970555	-0.0431177
PS(18:0_17:1)	1.18941	0.00435059	0.483519	-1.04835
PS(18:0_18:2)	1.18323	0.0231345	2.23574	1.16075
PS(16:0_18:3)	0.995361	0.064194	1.69375	0.760225
PS(18:0_18:3)	1.20123	0.0118726	1.58885	0.667987
PhytoSph(d16:2)	0.665919	0.316022	0.904397	-0.144971
PhytoSph(d18:1)	1.2516	0.00069681	1.67726	0.746109
PhytoSph(d18:0)	1.18133	0.00590281	1.72244	0.784454
SPH(d18:2)	0.702448	0.250565	0.877326	-0.188816
SPH(d18:1)	0.811702	0.174149	1.18801	0.248546
SPH(d16:1)	1.14257	0.0249759	0.769417	-0.378162
SPH(d18:0)	1.1052	0.0694574	1.28892	0.366161
PhytoSph(d18:2)	1.12215	0.0160187	1.66908	0.73905
SQDG(16:0_16:1)	1.06958	0.0326438	0.607468	-0.719121
SQDG(16:0_16:0)	1.11043	0.0234719	1.51784	0.602024
SQDG(18:2_18:2)	1.19057	0.00412434	0.610576	-0.711758
SQDG(18:2_18:3)	1.23091	0.000846367	0.563413	-0.827736
SQDG(14:0_16:0)	1.0516	0.0865044	0.747859	-0.419163
SQDG(14:0_18:2)	0.0394397	0.973327	1.00707	0.0101579
SQDG(16:0_18:2)	1.1164	0.0455948	0.56364	-0.827155
SQDG(16:0_18:1)	1.19347	0.00702884	0.498811	-1.00344
SQDG(16:1_18:2)	1.12973	0.0151639	0.499517	-1.00139
SQDG(16:0_18:3)	1.24608	0.00198029	0.534868	-0.902744
SQDG(18:1_18:2)	1.12095	0.0302382	0.466458	-1.10018
SQDG(18:1_18:3)	1.12243	0.017307	0.554845	-0.849844
SQDG(14:0_18:3)	1.19154	0.00422536	1.43826	0.524323
TG(16:0_18:1_20:4)	0.36731	0.563212	0.938961	-0.0908626
TG(18:0_18:2_18:3)	1.16373	0.0172008	1.50072	0.585653
TG(16:0_18:3_20:2)	0.491885	0.473032	1.10785	0.147759
TG(18:0_18:1_18:4)	1.21501	0.00365685	1.39403	0.479262
TG(18:1_18:1_18:3)	1.05856	0.0820916	1.433	0.519034
TG(18:1_18:2_20:2)	0.930982	0.100728	1.39186	0.47701
TG(18:2_18:2_20:1)	0.97559	0.132264	1.35275	0.4359
TG(18:2_18:3_20:0)	0.956502	0.143717	1.35136	0.434408
TG(24:0_18:2_18:3)	1.22294	0.00959271	1.66899	0.738975
TG(18:2_18:3_22:0)	1.07393	0.0671015	1.14826	0.199446
TG(18:1_18:3_22:1)	0.840717	0.171695	1.13076	0.177296
TG(18:3_20:1_20:1)	1.0765	0.0307041	1.17886	0.23739
TG(14:0_14:0_22:6)	1.1732	0.0375383	3.6476	1.86695
TG(14:0_18:3_18:3)	1.16036	0.0440623	4.45038	2.15393
TG(15:0_18:3_18:3)	1.17502	0.0370413	3.66963	1.87564
TG(16:0_16:1_20:5)	0.698836	0.308934	1.21037	0.275452
TG(18:1_18:2_18:2)	0.960572	0.115163	1.50846	0.593076
TG(18:1_18:3_20:1)	1.02771	0.0661107	1.33938	0.421564
TG(17:0_18:2_18:3)	1.19566	0.0199269	1.68761	0.75498
TG(16:0_16:2_18:3)	0.303261	0.667182	0.951866	-0.0711694
TG(17:1_18:2_18:2)	0.931161	0.144444	1.24832	0.319983
TG(18:1_24:0_18:3)	0.396697	0.558588	1.04511	0.0636586
TG(18:2_24:0_18:2)	0.443183	0.510304	1.04901	0.0690302
TG(25:0_18:2_18:2)	1.20752	0.0118104	1.59535	0.67387
TG(20:1_24:1_18:2)	1.14021	0.0505448	1.29459	0.372494
TG(14:0_18:2_18:3)	1.20894	0.0207619	2.98535	1.5779
TG(16:0_16:1_18:4)	1.20817	0.0149881	0.612303	-0.707682
TG(14:0_14:0_22:5)	1.21189	0.0174726	3.38551	1.75937
TG(16:0_18:2_18:4)	1.12291	0.0468152	1.53138	0.614834
TG(17:1_17:2_19:2)	0.538542	0.447365	1.18775	0.248233
TG(15:0_18:2_18:3)	1.22894	0.00926883	2.31363	1.21016
TG(13:0_16:0_22:5)	0.942145	0.136173	0.891351	-0.165934
TG(16:1_18:2_18:2)	0.235735	0.711889	0.951004	-0.0724769
TG(16:0_18:2_18:3)	0.558029	0.420492	1.11226	0.153495
TG(14:0_16:0_22:5)	0.957955	0.0881673	1.20191	0.265329
TG(16:3_18:1_18:1)	0.884545	0.164002	1.20773	0.272295
TG(14:0_18:1_20:4)	1.01291	0.086494	0.736163	-0.441903
TG(16:0_18:1_18:4)	0.943009	0.0941703	1.18378	0.243395
TG(16:0_17:1_20:4)	0.603579	0.37217	1.13517	0.182912
TG(15:1_18:2_18:2)	1.22186	0.0153478	2.50853	1.32684
TG(14:0_16:0_22:6)	1.02185	0.0662772	1.69215	0.758858
TG(18:1_18:3_20:2)	1.21615	0.0119773	1.68161	0.749844
TG(16:1_16:1_20:4)	1.02461	0.0922992	1.4628	0.548731
TG(18:3_18:3_22:1)	1.20356	0.0036045	1.93362	0.951301
TG(14:0_18:3_20:5)	1.24763	0.00029284	2.75572	1.46243
TG(16:2_18:3_18:3)	1.23098	0.00897727	2.40258	1.26458
TG(17:2_17:3_19:3)	1.20491	0.00524606	2.25551	1.17346
TG(18:2_18:3_18:3)	1.16112	0.0362461	2.42692	1.27913
TG(16:0_18:3_20:5)	1.16557	0.0176488	0.363611	-1.45953
TG(18:1_18:3_18:4)	1.13345	0.0490971	2.46857	1.30368
TG(18:2_18:3_20:3)	1.1793	0.0104775	2.27917	1.18851
TG(18:2_18:3_20:2)	1.21373	0.0197634	2.29659	1.1995
TG(18:3_18:3_20:2)	1.20009	0.0256079	2.70286	1.43448
TG(14:0_20:4_20:5)	1.0764	0.0717916	2.00798	1.00575
TG(18:3_20:0_22:1)	0.966637	0.0956223	1.1767	0.234742
TG(18:3_18:3_18:3)	1.23505	0.00739855	3.41384	1.77139
TG(18:1_18:4_18:4)	1.23123	0.0124322	4.33123	2.11478
TG(18:1_18:3_20:5)	1.16277	0.0413677	3.28327	1.71513
TG(18:3_18:3_18:4)	1.24806	0.00370343	5.25246	2.39299
TG(17:1_17:3_21:5)	0.973236	0.120658	1.38177	0.466514
TG(16:0_20:5_20:5)	0.797992	0.187379	0.748418	-0.418083
TG(18:2_18:3_18:4)	1.24614	0.00325835	4.27479	2.09585
TG(14:0_18:1_20:5)	1.04381	0.0523862	1.30765	0.386979
TG(18:3_18:3_20:1)	1.22241	0.013113	2.40353	1.26516
TG(18:2_18:2_18:3)	1.08267	0.0643761	1.74611	0.80414
TG(16:0_18:3_18:3)	0.837001	0.206461	1.21703	0.283363
TG(16:2_18:1_18:3)	0.610371	0.359013	1.17487	0.232501
TG(17:0_18:3_18:3)	1.14678	0.0492816	1.52758	0.611243
TG(18:1_18:2_18:3)	1.14806	0.018757	1.43065	0.516673
TG(18:2_18:2_18:2)	1.16155	0.036387	1.3627	0.446466
TG(16:0_18:0_20:6)	0.744816	0.220553	1.19865	0.261413
TG(18:1_18:1_18:4)	1.11589	0.0469148	1.36647	0.450455
TG(18:0_18:3_18:3)	1.13429	0.0247965	1.38048	0.465171
TG(18:1_18:2_18:4)	1.10744	0.0546102	1.92968	0.948361
TG(17:2_19:2_19:2)	1.14252	0.0181988	1.79482	0.843835
TG(18:3_18:3_20:0)	1.169	0.0372918	1.45842	0.544404
TG(18:2_18:3_20:1)	1.15054	0.033247	1.93261	0.950552
TG(18:3_18:3_22:0)	0.8787	0.195606	1.24473	0.31583
TG(18:2_18:3_22:1)	1.16997	0.0182662	1.75321	0.809998
TG(16:1_16:1_20:5)	1.2	0.0239818	2.18451	1.12731
TG(16:0_18:3_18:4)	1.21276	0.0172141	2.45255	1.29428
TG(16:1_18:3_18:3)	1.18419	0.0242407	2.19976	1.13735
TG(13:0_18:1_22:6)	1.09848	0.0396746	1.83334	0.874477
TG(18:2_18:2_20:2)	1.11812	0.0334773	1.51535	0.599651
TG(18:1_20:2_22:1)	0.824399	0.217054	1.12596	0.171159
TG(18:0_18:0_18:2)	1.21446	0.00443939	0.539633	-0.88995
TG(17:1_18:1_24:2)	1.23306	0.00206954	1.91612	0.938184
TG(12:0_16:1_18:1)	0.483956	0.439824	0.826422	-0.27505
TG(14:1_16:0_16:1)	0.982309	0.0692835	0.72771	-0.458565
TG(16:0_20:1_22:0)	0.699197	0.256309	0.753346	-0.408616
TG(16:0_24:0_18:1)	0.53091	0.400498	0.861814	-0.214552
TG(16:0_23:0_18:1)	0.648413	0.306605	1.17288	0.230056
TG(16:0_20:0_20:1)	0.0994435	0.893838	1.02778	0.0395383
TG(18:0_18:1_20:0)	0.495575	0.448426	0.928211	-0.107476
TG(16:0_16:1_16:1)	1.19273	0.0043345	0.55782	-0.842127
TG(16:0_18:1_20:0)	0.285131	0.66883	0.934339	-0.0979816
TG(18:0_18:0_18:1)	0.482678	0.450637	0.882255	-0.180733
TG(16:0_16:0_20:1)	0.311598	0.6581	1.08486	0.117506
TG(16:0_18:0_18:1)	0.367193	0.608693	1.11191	0.153035
TG(16:0_16:0_18:1)	1.15482	0.026092	1.29709	0.375279
TG(16:0_16:1_17:0)	0.904954	0.134694	0.696396	-0.522021
TG(16:0_16:0_17:1)	1.19383	0.0235316	0.594854	-0.749394
TG(14:0_16:0_18:1)	0.739489	0.250943	0.780306	-0.357887
TG(16:0_20:0_18:1)	0.986046	0.10071	0.685695	-0.544362
TG(16:0_16:0_16:1)	0.181223	0.771417	0.957945	-0.0619857
TG(14:0_16:0_18:2)	1.03028	0.0736545	1.39248	0.477657
TG(14:1_16:0_18:1)	0.486591	0.50058	1.11294	0.154377
TG(17:0_18:1_18:1)	1.20735	0.00268932	0.720727	-0.472475
TG(16:0_16:0_20:2)	1.20574	0.00356337	0.586973	-0.768633
TG(16:0_18:0_18:2)	1.23748	0.000865229	0.532084	-0.910274
TG(16:0_18:1_18:1)	0.258472	0.717633	1.08328	0.115408
TG(16:0_17:0_18:2)	1.08583	0.0463648	0.777069	-0.363886
TG(16:0_17:1_18:1)	0.2933	0.664282	0.934129	-0.0983067
TG(16:0_16:0_18:2)	1.14216	0.0119724	0.588189	-0.765647
TG(14:0_16:1_18:1)	0.877569	0.152266	0.675985	-0.564936
TG(14:0_16:1_20:1)	1.22321	0.0145986	0.52251	-0.93647
TG(16:1_16:1_17:0)	1.20973	0.0071033	0.593206	-0.753394
TG(16:0_16:0_17:2)	1.00113	0.0670804	0.732424	-0.449249
TG(14:0_17:1_18:1)	0.454258	0.479281	0.878913	-0.186208
TG(13:0_18:1_18:1)	0.836661	0.17399	0.744703	-0.425264
TG(15:0_16:0_18:2)	0.827977	0.177111	1.16206	0.21668
TG(16:0_16:1_17:1)	0.454747	0.468986	0.95023	-0.0736509
TG(16:0_16:0_16:2)	0.909836	0.123293	1.19712	0.259574
TG(16:0_16:1_18:1)	1.10544	0.0323246	0.708159	-0.497855
TG(17:0_18:0_18:2)	0.102837	0.864514	0.989034	-0.015908
TG(16:0_16:0_15:1)	1.21416	0.00233643	2.38284	1.25268
TG(15:0_16:0_16:1)	0.944152	0.0883802	0.685321	-0.545149
TG(16:0_16:0_20:0)	0.394984	0.560265	1.09676	0.133245
TG(16:0_17:0_18:0)	0.852006	0.143701	0.761971	-0.392193
TG(16:0_16:0_18:0)	0.35755	0.575625	0.946906	-0.0787069
TG(15:0_16:0_18:0)	0.454842	0.532415	1.12347	0.16796
TG(16:0_16:0_17:0)	0.884064	0.142515	0.721277	-0.471375
TG(15:0_16:0_17:0)	0.8997	0.174917	0.667062	-0.584108
TG(14:0_16:0_18:0)	0.290599	0.651186	0.936171	-0.0951566
TG(17:0_17:0_19:0)	0.665219	0.291905	1.15733	0.2108
TG(16:0_16:0_16:0)	0.627811	0.36928	1.16916	0.225473
TG(14:0_16:0_16:0)	0.556079	0.372272	0.892505	-0.164067
TG(14:0_15:0_16:0)	1.17265	0.0201191	0.691804	-0.531565
TG(13:0_15:0_16:0)	0.15311	0.836102	1.03798	0.0537792
TG(14:0_14:0_16:0)	0.598393	0.332881	0.840152	-0.251278
TG(13:0_14:0_16:0)	1.111	0.0255384	0.569781	-0.811521
TG(12:0_14:0_16:0)	1.02086	0.0658254	0.596204	-0.746123
TG(12:0_12:0_13:0)	0.93788	0.13018	1.11771	0.160547
TG(15:0_16:0_16:0)	0.720406	0.269536	0.781082	-0.356453
TG(13:0_16:0_18:1)	1.16778	0.0208737	0.60173	-0.732812
TG(18:0_18:0_18:0)	0.700975	0.275047	1.27536	0.350901
TG(14:0_18:0_22:0)	1.24591	0.000813818	1.87958	0.910411
TG(14:0_14:0_18:1)	0.820176	0.186706	0.738304	-0.437714
TG(14:1_16:0_16:0)	0.752835	0.223804	1.26266	0.336461
TG(14:0_16:0_16:1)	0.826304	0.192328	0.7796	-0.359194
TG(14:0_15:0_16:1)	1.01623	0.0545834	0.636039	-0.652813
TG(14:0_14:0_16:1)	1.04875	0.0541039	0.566274	-0.820428
TG(12:0_14:0_18:1)	1.2343	0.0103968	0.32553	-1.61914
TG(12:0_16:0_16:1)	1.0729	0.0806482	0.480772	-1.05658
TG(16:0_18:0_20:0)	0.685788	0.286939	1.25544	0.328195
TG(16:0_16:0_26:0)	1.23633	0.00217345	1.78552	0.836342
TG(16:0_16:0_25:0)	1.25025	0.00288817	2.79977	1.48531
TG(16:0_20:0_20:0)	0.0602338	0.935126	1.01569	0.0224594
TG(16:0_16:0_24:0)	1.12968	0.0246377	1.95188	0.964862
TG(16:0_18:0_22:0)	0.665603	0.313206	1.30037	0.378917
TG(16:0_16:0_23:0)	1.24208	0.0049114	3.75606	1.90922
TG(15:0_16:0_24:0)	1.24891	0.000375572	2.01923	1.0138
TG(16:0_16:0_22:0)	1.18027	0.0140502	1.49853	0.583544
TG(16:0_18:0_24:0)	0.668689	0.291092	1.16509	0.220437
TG(18:0_18:1_18:1)	0.623804	0.327846	1.17329	0.230563
TG(16:0_18:1_20:1)	1.21875	0.00203438	0.607099	-0.719995
TG(16:0_18:2_20:0)	1.22576	0.00742834	0.582899	-0.778683
TG(16:0_18:1_18:3)	0.224909	0.728483	0.963937	-0.0529894
TG(16:0_18:2_18:2)	0.611969	0.327719	0.890757	-0.166896
TG(16:0_17:1_18:3)	0.0910959	0.913571	1.01264	0.0181272
TG(15:0_18:2_18:2)	1.11331	0.0349164	1.44433	0.530398
TG(16:0_16:2_18:2)	0.755434	0.237613	1.22776	0.296031
TG(16:1_16:2_18:1)	1.16992	0.00716779	0.613546	-0.704756
TG(16:0_16:0_18:4)	0.94536	0.131638	1.44881	0.534871
TG(16:0_16:0_21:4)	1.10206	0.0249244	0.798083	-0.32539
TG(14:0_18:1_18:3)	0.911395	0.113354	1.35952	0.443102
TG(16:1_16:1_18:2)	0.990818	0.0777669	0.749378	-0.416235
TG(14:0_18:2_18:2)	1.1011	0.0427435	1.64145	0.71497
TG(13:0_16:0_20:4)	1.07682	0.0455372	1.76027	0.815794
TG(13:0_18:1_18:3)	1.07468	0.0637425	1.98164	0.986696
TG(15:1_17:1_17:2)	1.08469	0.0444721	1.76536	0.81996
TG(18:1_18:2_26:0)	0.274149	0.702853	1.07431	0.103411
TG(18:2_20:1_22:0)	0.194623	0.796065	1.0455	0.0641893
TG(16:0_16:1_18:3)	1.01519	0.054007	0.720901	-0.472126
TG(24:0_18:1_18:2)	0.919401	0.0963814	0.800486	-0.321052
TG(17:0_18:2_18:2)	0.966063	0.121894	1.24496	0.316098
TG(16:0_18:3_20:1)	0.13629	0.856023	1.03215	0.0456536
TG(18:1_20:1_20:2)	1.12011	0.0271546	0.833591	-0.262588
TG(18:2_20:0_20:2)	0.447778	0.502515	0.965252	-0.0510221
TG(18:3_20:0_20:1)	0.862474	0.175939	0.908767	-0.138018
TG(18:2_18:2_22:0)	1.06007	0.0390469	0.87438	-0.193667
TG(18:1_18:3_22:0)	1.15432	0.012997	0.835473	-0.259336
TG(18:2_21:0_18:2)	1.22044	0.00482313	1.93484	0.952213
TG(20:0_18:2_18:2)	0.257963	0.691863	0.960167	-0.0586425
TG(18:1_18:1_18:2)	0.525838	0.445075	1.10779	0.147682
TG(18:1_18:1_20:2)	0.662379	0.351335	1.2011	0.264358
TG(18:0_18:2_20:2)	0.752087	0.24237	0.864546	-0.209985
TG(18:1_18:3_20:0)	0.333729	0.617685	0.949251	-0.075139
TG(16:0_20:2_20:2)	0.798778	0.176561	0.851009	-0.232754
TG(16:0_18:3_22:1)	1.11192	0.0273688	0.851479	-0.231956
TG(18:0_18:1_18:3)	0.439023	0.527304	1.07703	0.10706
TG(16:0_18:1_20:3)	0.0908411	0.874557	0.970769	-0.0427998
TG(16:0_18:2_20:2)	0.762652	0.210244	0.81999	-0.286322
TG(16:0_18:2_22:2)	0.394924	0.537159	0.90009	-0.151859
TG(23:0_18:1_18:2)	1.12656	0.0427218	1.76219	0.817367
TG(18:3_20:0_20:0)	0.0519783	0.956342	1.00599	0.0086093
TG(18:1_18:1_22:1)	1.04629	0.0816181	0.660623	-0.598101
TG(16:0_15:1_18:2)	1.19829	0.0182727	1.61456	0.691142
TG(14:0_16:0_18:3)	1.12524	0.0262076	1.83151	0.873031
TG(14:0_16:1_18:2)	1.20996	0.0151021	0.452723	-1.1433
TG(22:0_24:0_18:2)	0.00234092	0.977451	0.995608	-0.00635077
TG(24:0_18:1_18:1)	0.609138	0.359782	0.886803	-0.173315
TG(18:0_20:0_20:2)	1.24465	0.000242779	0.662553	-0.593892
TG(18:2_20:0_20:0)	0.973985	0.0958908	0.863126	-0.212357
TG(16:1_16:1_18:1)	1.10015	0.0235827	0.740178	-0.434057
TG(16:0_24:0_18:2)	0.700565	0.259532	0.911271	-0.134048
TG(22:0_18:1_18:1)	1.21102	0.00511714	0.672444	-0.572513
TG(16:0_23:0_18:2)	1.17952	0.00666805	1.32072	0.401323
TG(18:0_18:0_20:2)	1.19504	0.00408235	0.558558	-0.840221
TG(18:1_18:1_20:0)	0.976197	0.111579	0.626131	-0.675463
TG(16:0_18:2_22:0)	1.1913	0.00393909	0.577908	-0.791087
TG(18:0_18:2_20:0)	1.2159	0.00184095	0.612682	-0.70679
TG(16:0_21:0_18:2)	1.0983	0.0717526	1.31963	0.40013
TG(18:0_22:0_18:2)	0.678691	0.303435	0.91722	-0.12466
TG(16:0_16:1_18:2)	1.09202	0.0615455	0.796764	-0.327775
TG(16:0_16:2_18:1)	0.937859	0.154617	0.667914	-0.582267
TG(16:0_16:0_18:3)	1.04028	0.0404792	0.715505	-0.482966
TG(18:1_18:2_22:0)	1.12478	0.017931	0.581858	-0.781261
TG(18:0_18:3_20:0)	1.12385	0.0192293	0.648572	-0.624661
TG(16:0_18:3_22:0)	1.20818	0.00253296	0.665448	-0.587603
TG(18:1_18:1_20:1)	0.670162	0.27686	0.898007	-0.155201
TG(18:1_18:2_20:0)	0.891207	0.119444	0.833363	-0.262983
TG(16:0_18:3_20:0)	1.22237	0.0140292	0.654616	-0.61128
TG(20:0_18:1_18:2)	1.20907	0.0201105	0.655962	-0.608317
TG(16:0_18:2_20:1)	0.340939	0.59202	0.946848	-0.0787951
TG(18:0_18:0_18:3)	0.871809	0.15645	0.803305	-0.315981
TG(16:0_18:1_20:2)	1.02446	0.0497724	0.762937	-0.390365
TG(18:0_18:1_18:2)	0.964146	0.10171	0.775644	-0.366533
TG(18:1_18:1_18:1)	0.445534	0.495625	0.875975	-0.191039
TG(16:0_18:0_18:3)	1.23572	0.002182	0.511883	-0.966113
TG(16:1_18:1_18:1)	1.02116	0.0696796	0.665484	-0.587524
TG(16:0_18:1_18:2)	0.652289	0.290296	0.839268	-0.252796
TG(16:0_17:0_18:3)	0.916696	0.0983673	0.818035	-0.289766
TG(16:0_17:1_18:2)	0.960085	0.0755517	0.755815	-0.403895
TG(23:0_18:2_18:2)	1.24509	0.000406278	1.8874	0.916403
TG(16:0_18:0_18:0)	0.427957	0.525597	1.09885	0.135993

## Sheet: S2vS3
Differential Metabolite Screening Results (S2 vs S3)
Compounds	VIP	P-value	Fold_Change	Log2FC
ADGGA((O-16:0)16:0_18:1)	1.00184	0.0761476	0.681159	-0.553937
ADGGA((O-16:0)16:0_18:2)	0.879395	0.154309	1.3203	0.400869
ADGGA((O-16:0)18:0_18:2)	1.12805	0.0258001	2.03163	1.02264
ADGGA((O-16:0)18:1_18:2)	0.746276	0.244567	1.28192	0.358306
Cer(d18:0/22:0(2OH))	1.05115	0.066079	1.60256	0.680375
Cer(d18:2/26:3)	1.22682	0.00170492	2.29105	1.19601
Cer(d18:2/18:3)	0.869265	0.176253	1.31228	0.392079
Cer(d18:2/24:1)	1.10376	0.0258991	1.45078	0.536832
Cer(d18:2/22:1)	0.92315	0.100215	1.32212	0.402855
Cer(d18:2/20:1)	1.03558	0.0463559	1.40716	0.492788
Cer(d18:2/18:1)	1.071	0.0359497	1.44649	0.532557
Cer(d18:2/16:1)	0.86267	0.139576	1.25269	0.325033
Cer(d18:2/26:0)	0.277237	0.688982	1.06838	0.0954184
Cer(d18:2/24:0)	0.928796	0.109108	0.710653	-0.492783
Cer(d18:2/23:0)	1.23735	0.00820941	0.587172	-0.768146
Cer(d18:2/22:0)	0.93807	0.138496	0.757957	-0.399813
Cer(d18:0/24:0(2OH))	0.835118	0.152423	1.27121	0.3462
Cer(d18:2/20:0)	0.253573	0.747068	0.956208	-0.0646031
Cer(d18:0/16:0)	1.22853	0.00212512	2.13785	1.09616
Cer(d18:0/24:0)	1.16189	0.0132802	1.42839	0.514389
Cer(d18:2/21:0)	1.16402	0.0271786	0.489214	-1.03146
Cer(d18:1/21:0)	0.536665	0.415036	1.10769	0.147558
Cer(d18:1/22:0)	1.16789	0.0132303	1.39376	0.478985
Cer(d18:1/23:0)	0.386202	0.573282	1.13349	0.180772
Cer(d18:1/16:0)	1.12894	0.0200728	1.89724	0.923904
Cer(d18:1/25:0)	0.0867013	0.893591	0.988564	-0.0165942
Cer(d18:1/26:0)	1.01131	0.117889	1.13133	0.178023
Cer(d18:1/24:0)	0.711227	0.247728	1.19867	0.261432
Cer(d18:1/26:1)	1.14083	0.0421068	2.67914	1.42177
Cer(d18:1/24:1)	0.987881	0.0678872	1.34098	0.423287
Cer(d18:1/18:1)	1.1857	0.0102352	2.11082	1.0778
Cer(d18:1/16:1)	1.02415	0.0555368	1.32301	0.403821
Cer(t18:1/22:0(2OH))	1.11997	0.0224509	1.4483	0.534365
Cer(t18:1/23:0(2OH))	1.02975	0.0518624	1.40247	0.487965
Cer(t18:1/25:0(2OH))	1.11879	0.021084	1.47077	0.556574
Cer(t18:1/26:0(2OH))	1.12878	0.0197765	1.48348	0.568983
Cer(t18:1/27:0(2OH))	1.12643	0.0310896	1.43222	0.518255
Cer(t17:0/24:0)	1.02238	0.0553991	1.42809	0.514088
Cer(t18:0/16:0)	1.02532	0.0536634	1.55145	0.633614
Cer(t18:0/18:0)	1.091	0.0476277	1.9042	0.929188
Cer(t18:0/22:0)	0.993949	0.0675437	1.29456	0.372466
Cer(t18:0/24:0)	0.989414	0.0681652	1.28546	0.362283
Cer(t18:0/26:0)	1.08198	0.0568104	1.28267	0.359153
Cer(t18:1/24:0)	1.05323	0.0724724	0.690988	-0.533268
Cer(t18:1/20:0(2OH))	1.02023	0.053306	1.34838	0.431226
Cer(t18:1/18:0(2OH))	0.297178	0.64679	1.05685	0.079774
Cer(t18:0/26:1(2OH))	1.23381	0.00110294	2.05572	1.03964
Cer(t20:0/24:0(2OH))	1.19869	0.0135547	1.51023	0.594769
Cer(t18:0/25:1(2OH))	1.09521	0.0397993	1.83052	0.872256
Cer(t18:0/24:1(2OH))	0.842454	0.154202	1.30648	0.385687
Cer(t18:0/26:0(2OH))	1.219	0.00237818	2.10554	1.07419
Cer(t18:0/25:0(2OH))	1.25329	0.000319158	2.15993	1.11098
Cer(t18:0/24:0(2OH))	1.19796	0.00677678	1.74623	0.804242
Cer(t18:0/23:0(2OH))	1.18363	0.00995727	1.85171	0.888861
Cer(t18:0/22:0(2OH))	1.17892	0.0103789	1.77497	0.827798
Cer(t18:0/21:0(2OH))	1.18441	0.0101062	1.91658	0.938536
Cer(t18:1/26:0)	0.649655	0.324394	0.866467	-0.206784
Cer(t18:0/18:0(2OH))	1.17994	0.0106392	1.97752	0.98369
Cer(t18:0/16:0(2OH))	1.14719	0.0302153	1.45381	0.539841
Cer(t17:0/24:0(2OH))	1.21555	0.0124119	2.21634	1.14818
Cer(t18:1/16:0(2OH))	0.853504	0.171466	0.785448	-0.348413
Cer(t18:0/20:0(2OH))	1.20069	0.00799184	1.98813	0.991411
Coenzyme Q10	1.15213	0.0182126	0.8719	-0.197766
Coenzyme Q9	0.670002	0.299059	0.912017	-0.132867
DG(15:0_18:2)	0.736495	0.22292	1.3075	0.38681
DG(18:2_22:0)	0.984063	0.0752242	0.755458	-0.404576
DG(16:4_18:3)	0.177271	0.811174	1.04262	0.0602181
DG(18:2_18:4)	0.0877117	0.857821	1.03487	0.0494459
DG(18:3_18:3)	0.617169	0.362061	0.854198	-0.227357
DG(16:1_20:4)	0.837039	0.162217	0.692725	-0.529645
DG(18:2_18:3)	0.572817	0.381754	0.797997	-0.325544
DG(15:0_20:5)	0.221066	0.725401	0.965958	-0.0499679
DG(18:1_18:3)	1.02936	0.0560985	0.782195	-0.354401
DG(16:1_20:3)	0.841006	0.190893	0.816531	-0.292421
DG(18:2_18:2)	0.760204	0.230999	0.778853	-0.360577
DG(16:0_18:4)	0.840033	0.206209	1.24674	0.318162
DG(18:3_25:0)	1.24023	0.00965312	2.30287	1.20343
DG(18:3_24:0)	1.14833	0.0551558	1.68895	0.756125
DG(18:3_23:0)	0.824	0.212134	1.28527	0.362075
DG(14:0_16:1)	0.789642	0.224123	1.31972	0.400227
DG(16:0_18:3)	1.16394	0.0111766	1.65414	0.72608
DG(18:1_18:2)	1.10366	0.0558893	0.766143	-0.384314
DG(14:0_18:2)	1.09265	0.0327306	0.648584	-0.624636
DG(18:2_23:0)	0.681994	0.332006	0.874545	-0.193395
DG(20:0_18:0)	1.16465	0.0194005	0.635108	-0.654926
DG(14:0_22:0)	0.578274	0.379873	0.843353	-0.245792
DG(18:0_18:0)	0.94132	0.16428	0.796221	-0.32876
DG(22:0_22:0)	0.480377	0.505105	0.948643	-0.0760625
DG(14:0_20:0)	0.661053	0.345311	1.26086	0.334408
DG(16:0_18:0)	0.689278	0.306504	1.27368	0.349
DG(8:0_16:0)	0.53873	0.399012	1.16632	0.221967
DG(18:2_24:0)	0.972052	0.14963	1.44789	0.533952
DG(18:2_25:0)	1.14744	0.042902	2.71503	1.44097
DG(15:0_18:3)	1.18013	0.024019	1.62998	0.704858
DG(17:0_18:0)	1.19671	0.0185751	1.48223	0.567768
DGCC(14:0_16:1)	0.85853	0.209504	1.35038	0.433365
DGDG(18:0_18:3)	0.92521	0.183454	1.10278	0.141143
DGDG(16:0_18:2)	0.618562	0.358409	1.19303	0.254636
DGDG(16:1_18:1)	0.0258547	0.955679	1.01053	0.0151076
DGDG(18:0_18:2)	0.770693	0.231612	1.24367	0.314609
DGDG(16:0_18:3)	1.26375	0.00468615	1.9471	0.961325
DGDG(17:0_18:3)	0.835064	0.178185	1.51263	0.59706
DGDG(18:1_18:2)	0.943623	0.160731	1.28704	0.364058
DGDG(16:2_20:4)	1.17472	0.015686	1.40676	0.49238
DGDG(18:2_18:2)	0.414854	0.552669	0.888815	-0.170044
DGDG(16:0_20:5)	1.16446	0.019553	1.98248	0.987307
DGDG(18:2_18:3)	1.22669	0.0159477	1.2428	0.313594
DGDG(16:1_20:5)	0.625606	0.377859	1.23149	0.300407
DGDG(14:0_18:2)	0.74509	0.272324	1.27384	0.349185
DGDG(18:3_18:3)	1.23412	0.0164551	1.50786	0.592501
DGDG(18:3_18:4)	0.825873	0.204064	1.25101	0.32309
DGDG(18:1_18:3)	0.547326	0.445764	1.09116	0.125866
DGDG(16:0_18:1)	0.241189	0.729198	1.06387	0.0893218
DGTS(18:1_20:4)	0.242502	0.707687	0.944646	-0.082154
DGTS(18:2_20:5)	0.648113	0.316846	1.13056	0.177044
DGTS(15:0_16:1)	1.22467	0.00461438	1.55343	0.635459
DGTS(16:0_18:2)	0.939455	0.099515	0.708854	-0.496439
DGTS(14:0_18:4)	0.506505	0.440536	1.16111	0.2155
DGTS(18:1_18:3)	0.840213	0.210504	1.21427	0.280087
DGTS(18:2_18:2)	0.598083	0.360179	1.10743	0.147216
DGTS(18:2_16:3)	0.839657	0.205043	0.769178	-0.378611
DGTS(15:0_20:5)	1.20875	0.0030984	2.13204	1.09223
DGTS(16:0_20:5)	0.719906	0.261502	1.15794	0.211564
DGTS(18:2_18:3)	0.871009	0.138584	1.16479	0.220065
DGTS(17:0_20:5)	0.678949	0.267275	1.15705	0.210453
DGTS(16:1_20:5)	1.0956	0.0666514	1.54064	0.62353
DGTS(18:2_18:4)	0.362258	0.592324	1.09435	0.130071
DGTS(18:3_18:3)	1.18211	0.00835894	1.57445	0.654848
DGTS(18:1_20:5)	0.549295	0.402631	1.11652	0.159006
DGTS(18:3_18:4)	0.777131	0.201471	1.35989	0.443486
DGTS(18:3_20:5)	1.17328	0.0206467	1.48905	0.574395
DGTS(16:0_20:4)	0.98666	0.0684525	1.25687	0.329832
FFA(10:0)	0.140483	0.823949	0.958591	-0.061013
FFA(18:1)	0.00760445	0.999573	1.00008	0.000115898
FFA(29:0)	0.846994	0.182794	1.17378	0.231165
FFA(17:1)	0.803795	0.168586	1.29851	0.376858
FFA(20:1)	0.474346	0.499112	0.811979	-0.300486
FFA(22:1)	0.224105	0.721197	1.04788	0.0674745
FFA(18:2)	0.234789	0.742803	0.970976	-0.0424918
FFA(20:2)	0.308761	0.652979	0.936586	-0.0945173
FFA(20:3)	1.12283	0.0484572	0.796744	-0.327812
FFA(24:5)	1.19678	0.0277733	1.66219	0.733088
FFA(24:4)	1.22923	0.00623982	1.71488	0.77811
FFA(28:0)	1.05538	0.044822	1.32564	0.406692
FFA(24:0)	1.0544	0.0420967	1.35535	0.438668
FFA(22:0)	0.799461	0.189638	1.31097	0.390637
FFA(20:0)	1.2134	0.0248496	0.477652	-1.06597
FFA(18:0)	1.12254	0.0527084	1.235	0.304515
FFA(17:0)	0.433658	0.5417	0.882604	-0.180162
FFA(16:0)	0.64923	0.333376	1.11505	0.157108
FFA(15:0)	0.671174	0.316615	0.866645	-0.206487
FFA(14:0)	0.246803	0.720479	1.08458	0.117131
FFA(24:6)	1.07087	0.038272	1.19078	0.251911
HexCer(d18:2/16:0)	0.878251	0.125166	1.27882	0.354816
HexCer(d18:2/20:0)	1.0283	0.0552665	1.52057	0.604611
HexCer(d18:2/18:0)	1.11648	0.0193378	1.46921	0.555044
HexCer(d18:1/24:1)	1.17658	0.0328221	1.57485	0.655211
HexCer(d16:1/18:0)	0.705515	0.278502	0.811037	-0.30216
HexCer(d18:1/18:1)	1.20101	0.00720442	1.70733	0.771739
HexCer(d18:1/16:1)	0.903787	0.107749	1.27455	0.34999
HexCer(d18:2/24:0)	0.994599	0.0586531	1.37985	0.46451
HexCer(d18:1/26:0)	0.92004	0.0916767	1.33035	0.411805
HexCer(d18:1/25:0)	0.437864	0.518708	1.13855	0.187195
HexCer(d18:1/16:0)	1.15896	0.0101986	1.73083	0.791461
HexCer(t18:1/16:0(2OH))	1.11403	0.0485924	1.45591	0.541922
HexCer(t18:1/20:0(2OH))	0.387948	0.530073	1.11728	0.159985
HexCer(t18:1/22:0(2OH))	1.05937	0.0585512	1.47958	0.565192
HexCer(t18:1/23:0(2OH))	1.15482	0.0132931	1.68245	0.75056
HexCer(t18:1/24:0(2OH))	1.14438	0.0160953	1.32601	0.407092
HexCer(t18:1/26:0(2OH))	0.88949	0.179663	1.34337	0.425857
HexCer(d18:1/20:1)	0.969218	0.069884	1.31092	0.390585
HexCer(t18:1/27:0(2OH))	1.05997	0.0992125	1.91783	0.939473
LDGTS(16:0)	1.20417	0.00500481	0.581134	-0.783057
LPA(16:0)	1.22667	0.00605035	1.24142	0.311989
LPA(18:3)	1.19494	0.00567149	1.51098	0.595489
LPA(22:5)	0.6467	0.2889	1.08305	0.115101
LPA(18:0)	1.23116	0.00401786	1.19172	0.253046
LPA(18:1)	1.12745	0.0206241	1.16115	0.215555
LPA(18:2)	0.237849	0.720395	1.02617	0.0372692
LPA(20:5)	0.535651	0.436377	0.979284	-0.0302011
LPC(26:0)	0.367232	0.600986	1.02417	0.0344596
LPC(15:1)	0.234756	0.695559	1.01388	0.0198816
LPC(24:1)	0.979387	0.115252	1.33287	0.414538
LPC(18:4)	1.12953	0.0240189	1.25024	0.322205
LPC(20:2)	1.21666	0.00350263	1.32152	0.402194
LPC(20:4)	0.501996	0.465915	1.13446	0.182003
LPC(18:2)	0.739524	0.274474	1.02948	0.0419177
LPC(20:3)	1.23652	0.00761144	2.07807	1.05524
LPC(18:3)	1.26492	0.000248093	1.48613	0.571563
LPC(16:3)	0.980357	0.0811661	1.12677	0.17219
LPC(20:5)	0.975379	0.125807	3.42357	1.7755
LPC(24:0)	1.02593	0.0783539	0.857054	-0.222542
LPC(17:0)	1.26107	0.000678836	0.739267	-0.435832
LPC(20:0)	1.22161	0.00370251	0.721911	-0.470108
LPC(19:0)	1.25086	0.000646841	0.624378	-0.679508
LPC(18:0)	1.23241	0.00180597	0.734169	-0.445816
LPC(15:0)	1.17964	0.00739776	1.1879	0.248413
LPC(14:0)	0.864821	0.154602	0.750183	-0.414686
LPC(22:0)	1.15163	0.0166353	0.779598	-0.359198
LPC(16:0)	0.0907723	0.90306	0.997067	-0.00423708
LPE(18:2)	0.625949	0.320327	1.04615	0.065087
LPE(16:0)	1.06799	0.0414365	0.926173	-0.110646
LPE(17:0)	1.14949	0.0151746	0.867073	-0.205774
LPE(18:0)	0.855799	0.213968	0.933973	-0.0985471
LPE(18:3)	1.24698	0.00155932	1.54284	0.625591
LPE(20:0)	0.887528	0.1785	1.09585	0.132046
LPE(22:0)	0.324354	0.654629	0.943897	-0.0832989
LPE(24:0)	1.03588	0.104296	0.90723	-0.140459
LPG(18:2)	0.714628	0.245011	1.15028	0.201989
LPG(18:1)	0.754557	0.227827	1.19173	0.25306
LPG(18:0)	0.926085	0.137102	0.807275	-0.308868
LPG(16:0)	0.52489	0.422588	1.10463	0.143568
LPG(20:0)	0.466862	0.519235	0.917032	-0.124956
LPI(16:0)	0.491149	0.462515	1.04979	0.0701066
LPI(18:0)	1.06098	0.0617342	0.774743	-0.368209
LPI(18:2)	1.02064	0.063553	1.20536	0.269466
MG(16:0)	0.315742	0.642055	1.04813	0.0678147
MG(18:0)	0.443653	0.543822	1.13274	0.17982
MGDG(18:3_18:3)	1.01129	0.0925624	1.6845	0.752323
MGDG(18:2_18:4)	0.637011	0.314869	1.25504	0.327735
MGDG(16:0_16:0)	1.25066	0.00910339	2.30989	1.20782
MGDG(16:0_18:1)	0.8437	0.172558	1.28824	0.365406
MGDG(16:0_16:2)	1.1853	0.0222813	1.82385	0.866989
MGDG(16:0_18:2)	1.17726	0.0112579	1.78278	0.834128
MGDG(18:0_18:2)	1.20818	0.0257132	1.57352	0.654
MGDG(16:0_18:3)	1.10913	0.0685402	2.40916	1.26853
MGDG(18:3_18:4)	0.533894	0.401472	1.22932	0.297862
MGDG(16:1_18:2)	0.463373	0.497315	1.13478	0.182408
MGDG(16:1_18:3)	1.21453	0.0140678	2.76665	1.46814
MGDG(16:0_20:4)	0.119253	0.853558	1.0263	0.037452
MGDG(18:1_18:3)	0.577721	0.392378	0.838901	-0.253427
MGDG(18:2_18:2)	0.130932	0.825725	1.03511	0.0497849
MGDG(16:1_20:4)	0.834389	0.161793	1.27952	0.355601
MGDG(18:2_18:3)	1.02734	0.0868234	1.51886	0.602991
MGDG(16:1_20:5)	0.740854	0.270453	0.698168	-0.518353
MGDG(18:1_18:2)	0.529693	0.395535	1.16337	0.218306
MGDG(18:1_18:4)	0.640472	0.346926	1.09596	0.132192
PA(18:2_22:0)	1.18099	0.00875683	2.0515	1.03668
PA(18:3_16:0)	1.24506	0.00453323	1.94237	0.957819
PA(18:2_18:1)	0.926189	0.10668	1.209	0.273819
PA(18:2_18:3)	1.2173	0.00306998	1.7277	0.788849
PA(18:1_18:3)	1.14735	0.0161511	1.64477	0.717888
PA(16:1_18:3)	1.21685	0.0024262	2.17113	1.11845
PA(18:2_20:1)	1.18849	0.0148647	1.62884	0.703843
PA(16:0_18:2)	1.07667	0.0363068	1.25543	0.328183
PA(16:0_16:1)	1.25198	0.000489188	2.15621	1.1085
PA(16:0_15:0)	0.817057	0.234012	0.819162	-0.287779
PC(16:0_18:3)	1.2214	0.00339723	1.76617	0.820622
PC(16:1_18:2)	1.23065	0.00227999	1.51557	0.599864
PC(17:1_18:2)	1.04342	0.0468598	1.20058	0.263728
PC(18:1_18:2)	1.12268	0.0293876	1.46719	0.553055
PC(18:0_18:3)	1.26494	4.65391e-05	2.03239	1.02318
PC(24:0_18:2)	1.04835	0.0447993	1.36174	0.44545
PC(18:2_18:2)	1.03864	0.0714956	1.34684	0.429582
PC(18:3_18:1)	1.18343	0.0202285	2.40488	1.26597
PC(18:2_18:3)	1.23844	0.0127348	1.77338	0.826499
PC(18:1_20:4)	1.01665	0.127476	1.62445	0.699954
PC(15:0_18:3)	0.89913	0.187519	inf	inf
PC(16:2_18:2)	1.14152	0.0224255	0.722985	-0.467962
PC(17:0_18:2)	1.16256	0.0405757	1.37906	0.463688
PC(18:0_18:2)	1.08034	0.0400873	1.37215	0.45644
PC(18:1_18:1)	1.15082	0.0237077	1.46952	0.555341
PC(16:0_22:5)	1.19357	0.0326914	1.48225	0.567788
PC(16:0_18:2)	1.18114	0.0152414	1.42947	0.515483
PC(15:0_18:2)	1.1098	0.0506556	1.8685	0.901878
PC(18:0_18:1)	1.20128	0.00376698	1.43267	0.518703
PC(16:0_18:1)	1.11552	0.0324001	1.47316	0.55891
PC(14:0_18:1)	0.629461	0.334291	1.09403	0.129646
PC(16:0_16:1)	1.2682	0.00086119	2.65286	1.40755
PC(16:0_18:0)	0.0883752	0.922396	0.982032	-0.0261586
PC(18:0_14:0)	0.689318	0.263741	1.11706	0.159704
PC(16:0_16:0)	1.07546	0.0335819	1.44721	0.53327
PC(18:2_20:0)	1.15697	0.0407745	1.35639	0.43977
PC(18:3_18:3)	1.25215	0.000304516	2.25474	1.17296
PE(16:0_16:3)	1.0928	0.0299311	1.4367	0.522756
PE(18:3_16:0)	1.09391	0.0565919	1.3468	0.42954
PE(16:0_18:0)	0.235913	0.744212	0.959023	-0.0603625
PE(20:0_18:2)	0.881436	0.120074	1.14397	0.194046
PE(16:2_18:3)	1.08089	0.0300036	1.4782	0.563846
PE(18:3_18:1)	1.0481	0.0755296	1.82983	0.871707
PE(18:2_18:2)	0.478652	0.464431	1.10057	0.138245
PE(18:0_18:3)	1.20119	0.0125014	2.11563	1.08109
PE(18:1_18:2)	0.725903	0.253396	1.17204	0.229025
PE(17:1_18:2)	0.789884	0.185816	1.1418	0.191314
PE(16:1_18:2)	0.815172	0.179375	1.16822	0.224309
PE(16:3_18:3)	0.738187	0.204668	1.27155	0.346594
PE(18:3_18:3)	1.24485	0.00412472	1.7556	0.811962
PE(22:6_18:2)	0.641563	0.363944	0.461757	-1.1148
PE(18:2_24:0)	0.580867	0.34661	1.10426	0.143076
PE(18:2_25:0)	0.687246	0.260384	1.17362	0.230968
PE(16:0_16:0)	0.903523	0.180951	0.73791	-0.438483
PE(20:2_16:0)	1.07908	0.0436477	1.9798	0.985353
PE(18:0_18:2)	0.822732	0.162774	1.12797	0.173731
PE(18:1_18:1)	1.02853	0.0425119	1.63599	0.710167
PE(17:0_18:2)	0.819431	0.166212	1.14111	0.19044
PE(18:2_16:0)	0.356749	0.589286	1.062	0.086789
PE(18:2_14:0)	0.980952	0.124043	0.699158	-0.51631
PE(24:0_18:1)	0.350317	0.599848	0.948852	-0.0757455
PE(20:0_18:1)	1.11368	0.0397629	1.19586	0.258045
PE(18:1_18:0)	1.25934	0.000216432	1.5034	0.588226
PE(20:1_16:0)	1.22949	0.00271768	1.97951	0.985144
PE(16:0_18:1)	0.663187	0.280837	1.14831	0.199507
PE(16:1_16:0)	1.21737	0.00814104	1.71339	0.776852
PE(18:2_18:3)	0.950446	0.0987883	1.2325	0.301592
PG(16:0_16:1)	1.24032	0.00253861	1.8192	0.863308
PG(16:0_17:0)	0.551414	0.424479	1.11043	0.151116
PG(14:0_16:0)	0.883799	0.149693	0.844038	-0.24462
PG(16:0_18:1)	1.22755	0.00241895	1.69784	0.763705
PG(18:3_18:3)	0.863424	0.141203	1.33607	0.418
PG(18:2_18:2)	0.596607	0.388175	1.09605	0.13231
PG(18:3_16:0)	1.17496	0.019918	1.65193	0.724154
PG(18:1_19:1)	0.514093	0.415432	1.22165	0.288833
PG(18:0_18:2)	1.20033	0.0050774	0.714963	-0.48406
PG(18:1_18:1)	1.14799	0.0115506	1.81843	0.862696
PG(18:2_16:0)	0.861731	0.184138	1.15084	0.202686
PG(16:0_17:2)	0.0646269	0.906536	0.987631	-0.0179562
PG(18:0_18:1)	0.413928	0.52515	1.1063	0.14574
PG(16:0_16:0)	1.19973	0.00461815	1.31511	0.395181
PG(15:0_16:0)	1.17039	0.0105041	1.68119	0.749483
PI(18:2_16:1)	0.716551	0.313645	1.29358	0.371368
PI(18:2_18:3)	1.14702	0.0167544	1.52638	0.610118
PI(16:0_16:0)	1.22551	0.00581775	1.90668	0.931066
PI(16:0_20:0)	0.143899	0.801422	1.04609	0.0650009
PI(18:3_18:3)	1.24513	0.000728412	1.31662	0.396839
PI(18:2_16:0)	0.0958938	0.903763	0.994028	-0.00864223
PI(16:1_18:1)	0.880593	0.18643	0.765401	-0.385712
PI(16:1_17:1)	1.17631	0.00857823	1.41743	0.503277
PI(18:0_18:2)	1.15092	0.0234387	1.1953	0.257375
PI(18:3_16:0)	1.06105	0.0426425	1.37971	0.464369
PI(18:1_18:2)	0.960126	0.132957	1.10789	0.14782
PI(18:2_18:2)	0.940103	0.0902113	1.28255	0.359012
PI(17:0_18:2)	0.750381	0.273947	0.85643	-0.223592
PMeOH(14:0_16:0)	0.091564	0.881346	1.01684	0.0240995
PMeOH(16:0_18:2)	0.964492	0.0838788	0.930517	-0.103896
PMeOH(16:0_18:3)	1.09187	0.0478974	1.25032	0.322297
PMeOH(18:2_18:2)	0.888094	0.144424	1.13829	0.186865
PMeOH(20:2_20:5)	0.146625	0.878861	0.982543	-0.0254071
PMeOH(18:2_18:3)	1.15347	0.0143558	1.46877	0.554605
PS(18:2_16:0)	0.0125211	0.98555	0.996692	-0.00478014
PS(16:0_16:0)	0.962559	0.14037	1.40305	0.488568
PS(18:0_16:0)	0.755096	0.231294	1.21332	0.278959
PS(18:0_17:1)	1.1461	0.0140334	0.735337	-0.443522
PS(18:0_18:2)	0.220036	0.772534	1.04599	0.0648705
PS(16:0_18:3)	1.04812	0.0715142	2.18105	1.12502
PS(18:0_18:3)	0.802551	0.222602	1.21483	0.280754
PhytoSph(d16:2)	0.908365	0.102699	1.24466	0.315757
PhytoSph(d18:1)	1.24529	0.0046191	1.65275	0.724867
PhytoSph(d18:0)	1.15253	0.0392177	1.80383	0.851062
SPH(d18:2)	1.25206	0.00691227	5.39926	2.43276
SPH(d18:1)	1.16482	0.0158135	1.68182	0.750024
SPH(d16:1)	1.24792	0.000438269	1.5485	0.630869
SPH(d18:0)	1.26551	0.00139926	2.62531	1.39249
PhytoSph(d18:2)	0.216116	0.725266	1.0614	0.0859654
SQDG(16:0_16:1)	1.10925	0.0243426	1.85117	0.88844
SQDG(16:0_16:0)	0.80888	0.1865	1.34091	0.423217
SQDG(18:2_18:2)	0.762111	0.244057	1.18036	0.239228
SQDG(18:2_18:3)	0.69366	0.30595	1.12733	0.172908
SQDG(14:0_16:0)	1.20145	0.0177509	1.90913	0.932912
SQDG(14:0_18:2)	0.383591	0.588748	1.0793	0.11009
SQDG(16:0_18:2)	0.278021	0.646983	1.09996	0.137453
SQDG(16:0_18:1)	0.606691	0.361801	0.921971	-0.117207
SQDG(16:1_18:2)	0.0946043	0.887992	1.02445	0.0348517
SQDG(16:0_18:3)	0.539753	0.41029	1.06603	0.0922497
SQDG(18:1_18:2)	1.06746	0.0423951	0.652209	-0.616594
SQDG(18:1_18:3)	0.98164	0.0810223	1.3651	0.449009
SQDG(14:0_18:3)	1.17357	0.0099847	1.76866	0.82266
TG(16:0_18:1_20:4)	0.600456	0.342031	0.878936	-0.18617
TG(18:0_18:2_18:3)	1.23767	0.00751683	0.442656	-1.17574
TG(16:0_18:3_20:2)	0.81214	0.212252	0.788697	-0.342457
TG(18:0_18:1_18:4)	1.26006	0.00261187	0.420405	-1.25015
TG(18:1_18:1_18:3)	1.26238	0.00339414	0.27271	-1.87456
TG(18:1_18:2_20:2)	1.10101	0.0568901	0.380133	-1.39542
TG(18:2_18:2_20:1)	1.2133	0.02413	0.40426	-1.30664
TG(18:2_18:3_20:0)	1.19264	0.0331474	0.40923	-1.28902
TG(24:0_18:2_18:3)	1.19162	0.0347166	0.398957	-1.32569
TG(18:2_18:3_22:0)	1.22563	0.0185686	0.358804	-1.47873
TG(18:1_18:3_22:1)	1.15513	0.0494674	0.351919	-1.50668
TG(18:3_20:1_20:1)	1.2399	0.0119302	0.360137	-1.47338
TG(14:0_14:0_22:6)	0.995353	0.124826	0.602068	-0.732003
TG(14:0_18:3_18:3)	1.24474	0.00323844	0.610023	-0.713064
TG(15:0_18:3_18:3)	0.897065	0.186404	0.683619	-0.548735
TG(16:0_16:1_20:5)	0.924215	0.151074	0.752553	-0.410135
TG(18:1_18:2_18:2)	1.26521	0.000117214	0.290655	-1.78262
TG(18:1_18:3_20:1)	1.20001	0.0125083	0.578148	-0.790489
TG(17:0_18:2_18:3)	1.24843	0.00558222	0.450895	-1.14914
TG(16:0_16:2_18:3)	0.457995	0.523527	0.911011	-0.13446
TG(17:1_18:2_18:2)	1.23844	0.0118644	0.395756	-1.33732
TG(18:1_24:0_18:3)	1.2125	0.0236114	0.324363	-1.62432
TG(18:2_24:0_18:2)	1.21145	0.0248299	0.318561	-1.65036
TG(25:0_18:2_18:2)	1.2599	0.00458198	0.367848	-1.44282
TG(20:1_24:1_18:2)	1.26328	0.00445283	0.351392	-1.50885
TG(14:0_18:2_18:3)	1.10949	0.0700793	0.460518	-1.11867
TG(16:0_16:1_18:4)	0.662706	0.27742	1.16265	0.217411
TG(14:0_14:0_22:5)	1.09594	0.0729622	0.421635	-1.24593
TG(16:0_18:2_18:4)	1.02496	0.0968333	0.706186	-0.501879
TG(17:1_17:2_19:2)	1.20867	0.0100695	0.563705	-0.826988
TG(15:0_18:2_18:3)	1.21526	0.0138484	0.572944	-0.803535
TG(13:0_16:0_22:5)	1.19498	0.0335896	0.678487	-0.559607
TG(16:1_18:2_18:2)	1.17688	0.0344494	0.438109	-1.19064
TG(16:0_18:2_18:3)	1.21772	0.0056803	0.658282	-0.603222
TG(14:0_16:0_22:5)	1.21292	0.00485352	0.622593	-0.683638
TG(16:3_18:1_18:1)	1.21686	0.0109081	0.600306	-0.736231
TG(14:0_18:1_20:4)	0.413212	0.534888	0.928273	-0.107379
TG(16:0_18:1_18:4)	1.21679	0.0048718	0.60617	-0.722205
TG(16:0_17:1_20:4)	1.26099	0.000182718	0.502559	-0.992636
TG(15:1_18:2_18:2)	1.20695	0.0258121	0.460862	-1.11759
TG(14:0_16:0_22:6)	1.1305	0.0178094	0.580044	-0.785767
TG(18:1_18:3_20:2)	1.18248	0.0398868	0.451616	-1.14683
TG(16:1_16:1_20:4)	1.11719	0.0612206	0.518858	-0.946587
TG(18:3_18:3_22:1)	0.608006	0.334821	0.856963	-0.222695
TG(14:0_18:3_20:5)	0.925425	0.127827	0.667948	-0.582192
TG(16:2_18:3_18:3)	0.732626	0.279605	0.782812	-0.353261
TG(17:2_17:3_19:3)	1.04681	0.0472524	0.647885	-0.626191
TG(18:2_18:3_18:3)	1.15847	0.0367017	0.492795	-1.02094
TG(16:0_18:3_20:5)	0.584415	0.369346	0.824305	-0.27875
TG(18:1_18:3_18:4)	1.14193	0.0428901	0.486629	-1.0391
TG(18:2_18:3_20:3)	1.10912	0.0300921	0.632602	-0.660629
TG(18:2_18:3_20:2)	1.25896	0.00374712	0.572177	-0.805467
TG(18:3_18:3_20:2)	1.15781	0.0406364	0.640698	-0.642284
TG(14:0_20:4_20:5)	1.06995	0.0351461	0.729453	-0.455112
TG(18:3_20:0_22:1)	1.19364	0.0344156	0.298455	-1.74441
TG(18:3_18:3_18:3)	1.13372	0.0461067	0.517951	-0.949112
TG(18:1_18:4_18:4)	1.15963	0.0423656	0.533528	-0.906365
TG(18:1_18:3_20:5)	1.18349	0.0184875	0.740406	-0.433612
TG(18:3_18:3_18:4)	1.2088	0.00611058	0.599529	-0.738099
TG(17:1_17:3_21:5)	1.10363	0.0679582	0.612126	-0.708099
TG(16:0_20:5_20:5)	1.17009	0.0248166	0.593431	-0.752847
TG(18:2_18:3_18:4)	1.08011	0.0737724	0.492062	-1.02309
TG(14:0_18:1_20:5)	1.14464	0.0184208	0.681783	-0.552616
TG(18:3_18:3_20:1)	1.24921	0.00108393	0.601797	-0.732652
TG(18:2_18:2_18:3)	1.20978	0.0112653	0.488509	-1.03354
TG(16:0_18:3_18:3)	0.882702	0.190158	0.724361	-0.465219
TG(16:2_18:1_18:3)	1.11864	0.0528341	0.516756	-0.952444
TG(17:0_18:3_18:3)	1.22748	0.0192858	0.527834	-0.921845
TG(18:1_18:2_18:3)	1.25466	0.0039213	0.363744	-1.459
TG(18:2_18:2_18:2)	1.26266	0.00405592	0.363776	-1.45888
TG(16:0_18:0_20:6)	1.20035	0.0199859	0.417743	-1.25931
TG(18:1_18:1_18:4)	1.25504	0.00524527	0.377674	-1.40479
TG(18:0_18:3_18:3)	1.10551	0.0613395	0.635459	-0.65413
TG(18:1_18:2_18:4)	1.227	0.00832779	0.408313	-1.29225
TG(17:2_19:2_19:2)	1.24702	0.00122639	0.359374	-1.47644
TG(18:3_18:3_20:0)	1.21772	0.0230316	0.532041	-0.910389
TG(18:2_18:3_20:1)	1.20076	0.00881951	0.572396	-0.804916
TG(18:3_18:3_22:0)	1.1909	0.0368103	0.503924	-0.988722
TG(18:2_18:3_22:1)	1.14743	0.0137177	0.706393	-0.501456
TG(16:1_16:1_20:5)	1.0476	0.10182	0.611147	-0.710408
TG(16:0_18:3_18:4)	0.59508	0.381355	0.905714	-0.142873
TG(16:1_18:3_18:3)	1.10697	0.0565352	0.584502	-0.774721
TG(13:0_18:1_22:6)	1.17885	0.0384492	0.274646	-1.86435
TG(18:2_18:2_20:2)	1.19502	0.0178004	0.530592	-0.914326
TG(18:1_20:2_22:1)	1.17828	0.0416844	0.283839	-1.81686
TG(18:0_18:0_18:2)	1.19958	0.0314929	0.409013	-1.28978
TG(17:1_18:1_24:2)	1.26384	0.000319408	0.353983	-1.49825
TG(12:0_16:1_18:1)	0.654731	0.317396	1.2701	0.344938
TG(14:1_16:0_16:1)	1.1579	0.0116902	1.70598	0.770598
TG(16:0_20:1_22:0)	1.09802	0.0443811	0.46311	-1.11057
TG(16:0_24:0_18:1)	1.12051	0.0313177	0.633777	-0.657953
TG(16:0_23:0_18:1)	1.08658	0.0415192	0.697794	-0.519127
TG(16:0_20:0_20:1)	1.21666	0.00223412	0.442568	-1.17603
TG(18:0_18:1_20:0)	1.25382	0.00105489	0.51365	-0.961144
TG(16:0_16:1_16:1)	0.249153	0.722442	1.03276	0.0465075
TG(16:0_18:1_20:0)	1.01325	0.0858157	0.562872	-0.829121
TG(18:0_18:0_18:1)	0.740645	0.252299	0.739076	-0.436206
TG(16:0_16:0_20:1)	0.261133	0.693101	1.05959	0.0835094
TG(16:0_18:0_18:1)	1.1648	0.0406806	0.505505	-0.984203
TG(16:0_16:0_18:1)	1.07823	0.0804687	0.628514	-0.669984
TG(16:0_16:1_17:0)	0.814303	0.213016	1.30463	0.383637
TG(16:0_16:0_17:1)	0.86963	0.138847	1.25389	0.326413
TG(14:0_16:0_18:1)	0.496321	0.478978	1.13765	0.186061
TG(16:0_20:0_18:1)	1.14095	0.0285934	0.480113	-1.05856
TG(16:0_16:0_16:1)	1.02447	0.0585009	1.28288	0.35939
TG(14:0_16:0_18:2)	1.18634	0.0152375	0.578714	-0.789076
TG(14:1_16:0_18:1)	1.21849	0.0196182	1.97309	0.980455
TG(17:0_18:1_18:1)	1.20029	0.0301	0.414367	-1.27102
TG(16:0_16:0_20:2)	1.2141	0.0215805	0.464992	-1.10472
TG(16:0_18:0_18:2)	1.18168	0.0380964	0.492225	-1.02261
TG(16:0_18:1_18:1)	0.676495	0.276696	0.876561	-0.190073
TG(16:0_17:0_18:2)	1.16672	0.0439123	0.466354	-1.1005
TG(16:0_17:1_18:1)	1.0178	0.0868764	1.56718	0.648171
TG(16:0_16:0_18:2)	1.1341	0.020816	0.672217	-0.573
TG(14:0_16:1_18:1)	1.10845	0.063887	2.07935	1.05614
TG(14:0_16:1_20:1)	0.152295	0.823505	0.968114	-0.0467509
TG(16:1_16:1_17:0)	1.18629	0.00893567	1.50648	0.591182
TG(16:0_16:0_17:2)	1.04467	0.0496201	0.746469	-0.421845
TG(14:0_17:1_18:1)	1.07243	0.036336	1.44286	0.528933
TG(13:0_18:1_18:1)	0.898316	0.151	1.38148	0.466218
TG(15:0_16:0_18:2)	0.954708	0.0879196	0.834982	-0.260182
TG(16:0_16:1_17:1)	1.14993	0.0204084	0.811308	-0.301679
TG(16:0_16:0_16:2)	0.739377	0.276937	1.24436	0.3154
TG(16:0_16:1_18:1)	0.513451	0.424431	0.932232	-0.101239
TG(17:0_18:0_18:2)	1.23482	0.0136903	0.367699	-1.4434
TG(16:0_16:0_15:1)	0.112932	0.830923	1.03981	0.0563157
TG(15:0_16:0_16:1)	1.04268	0.0464553	1.56937	0.650185
TG(16:0_16:0_20:0)	0.190851	0.770012	0.958778	-0.0607308
TG(16:0_17:0_18:0)	0.601124	0.357016	1.21023	0.275285
TG(16:0_16:0_18:0)	0.49253	0.451397	1.09292	0.128185
TG(15:0_16:0_18:0)	1.22755	0.00183265	1.36342	0.447234
TG(16:0_16:0_17:0)	0.88165	0.149577	1.38018	0.464857
TG(15:0_16:0_17:0)	0.753447	0.292155	1.2978	0.376071
TG(14:0_16:0_18:0)	0.77677	0.232967	1.10401	0.14275
TG(17:0_17:0_19:0)	0.493758	0.445621	0.917466	-0.124273
TG(16:0_16:0_16:0)	1.11692	0.025616	1.2493	0.321115
TG(14:0_16:0_16:0)	0.98758	0.0740617	1.37029	0.454485
TG(14:0_15:0_16:0)	1.26434	0.000281539	2.02003	1.01438
TG(13:0_15:0_16:0)	1.2447	0.00646665	1.67407	0.743359
TG(14:0_14:0_16:0)	1.06404	0.100089	1.41679	0.502624
TG(13:0_14:0_16:0)	1.20903	0.00369397	1.97254	0.980055
TG(12:0_14:0_16:0)	1.10307	0.0400311	1.97842	0.984352
TG(12:0_12:0_13:0)	0.740348	0.203785	0.907723	-0.139676
TG(15:0_16:0_16:0)	0.98446	0.101207	1.62503	0.700467
TG(13:0_16:0_18:1)	1.2458	0.00083504	1.59557	0.674073
TG(18:0_18:0_18:0)	0.492918	0.442665	0.893647	-0.162224
TG(14:0_18:0_22:0)	1.20384	0.00508891	0.710961	-0.492158
TG(14:0_14:0_18:1)	0.927785	0.153688	1.42171	0.507626
TG(14:1_16:0_16:0)	0.58728	0.374059	1.22446	0.29214
TG(14:0_16:0_16:1)	1.01291	0.0868832	1.50084	0.585775
TG(14:0_15:0_16:1)	0.921407	0.111189	1.36697	0.450979
TG(14:0_14:0_16:1)	1.10513	0.0719256	1.72857	0.78958
TG(12:0_14:0_18:1)	1.24876	0.0103205	2.96006	1.56562
TG(12:0_16:0_16:1)	1.06743	0.0824881	1.93028	0.94881
TG(16:0_18:0_20:0)	0.851496	0.149092	0.804644	-0.313578
TG(16:0_16:0_26:0)	0.826293	0.195469	0.904155	-0.145358
TG(16:0_16:0_25:0)	1.19397	0.00784853	0.830385	-0.268147
TG(16:0_20:0_20:0)	0.217425	0.727636	0.929601	-0.105316
TG(16:0_16:0_24:0)	0.605857	0.344055	0.861816	-0.214548
TG(16:0_18:0_22:0)	0.511836	0.426314	0.869854	-0.201156
TG(16:0_16:0_23:0)	0.985302	0.059591	0.799222	-0.323331
TG(15:0_16:0_24:0)	0.378561	0.596672	1.04376	0.0617924
TG(16:0_16:0_22:0)	0.900068	0.149696	0.820144	-0.286051
TG(16:0_18:0_24:0)	1.15759	0.0238319	0.735648	-0.442912
TG(18:0_18:1_18:1)	1.01721	0.0752962	0.749203	-0.416572
TG(16:0_18:1_20:1)	1.21027	0.0247885	0.409492	-1.28809
TG(16:0_18:2_20:0)	1.17777	0.0414327	0.415081	-1.26854
TG(16:0_18:1_18:3)	1.26698	6.25205e-06	0.485893	-1.04129
TG(16:0_18:2_18:2)	1.2283	0.00190696	0.62493	-0.678234
TG(16:0_17:1_18:3)	1.16957	0.0285469	0.622571	-0.68369
TG(15:0_18:2_18:2)	1.2535	0.000453788	0.466082	-1.10134
TG(16:0_16:2_18:2)	1.19589	0.0217304	0.439187	-1.18709
TG(16:1_16:2_18:1)	0.890337	0.152354	0.79167	-0.337029
TG(16:0_16:0_18:4)	0.610084	0.328058	0.898551	-0.154328
TG(16:0_16:0_21:4)	1.23596	0.0119376	0.402049	-1.31456
TG(14:0_18:1_18:3)	1.09489	0.0474547	0.488528	-1.03349
TG(16:1_16:1_18:2)	0.323581	0.615265	0.945605	-0.080691
TG(14:0_18:2_18:2)	1.25257	0.0011525	0.36775	-1.4432
TG(13:0_16:0_20:4)	0.285649	0.715126	1.05021	0.0706803
TG(13:0_18:1_18:3)	0.414948	0.54943	1.08847	0.122297
TG(15:1_17:1_17:2)	0.078863	0.948658	1.00843	0.0121088
TG(18:1_18:2_26:0)	1.18157	0.0346059	0.307871	-1.6996
TG(18:2_20:1_22:0)	1.23746	0.0120075	0.257723	-1.95611
TG(16:0_16:1_18:3)	0.976917	0.0721895	0.825889	-0.27598
TG(24:0_18:1_18:2)	1.24738	0.00741283	0.295748	-1.75756
TG(17:0_18:2_18:2)	1.25376	0.00664147	0.348318	-1.52152
TG(16:0_18:3_20:1)	0.948974	0.109067	0.764423	-0.387557
TG(18:1_20:1_20:2)	1.21317	0.0253177	0.292124	-1.77535
TG(18:2_20:0_20:2)	1.19262	0.0290192	0.51775	-0.949673
TG(18:3_20:0_20:1)	1.23027	0.0178924	0.284334	-1.81434
TG(18:2_18:2_22:0)	1.23634	0.0158392	0.276394	-1.8552
TG(18:1_18:3_22:0)	1.23181	0.0182673	0.28063	-1.83326
TG(18:2_21:0_18:2)	1.19857	0.0329519	0.257223	-1.95891
TG(20:0_18:2_18:2)	1.2049	0.0291277	0.308914	-1.69472
TG(18:1_18:1_18:2)	1.24334	0.00441843	0.49676	-1.00938
TG(18:1_18:1_20:2)	1.15612	0.0514892	0.453988	-1.13927
TG(18:0_18:2_20:2)	1.25051	0.00435587	0.583844	-0.776346
TG(18:1_18:3_20:0)	1.21396	0.0263534	0.307728	-1.70027
TG(16:0_20:2_20:2)	1.23927	0.00395194	0.546368	-0.872055
TG(16:0_18:3_22:1)	1.21372	0.0258126	0.31431	-1.66974
TG(18:0_18:1_18:3)	1.2296	0.0160357	0.362146	-1.46536
TG(16:0_18:1_20:3)	1.1349	0.0502292	0.474131	-1.07664
TG(16:0_18:2_20:2)	1.10413	0.0253604	0.663331	-0.592199
TG(16:0_18:2_22:2)	1.17125	0.0112254	0.669297	-0.579281
TG(23:0_18:1_18:2)	1.24003	0.00974262	0.292747	-1.77227
TG(18:3_20:0_20:0)	1.09435	0.0705016	0.564328	-0.825395
TG(18:1_18:1_22:1)	1.26164	0.000348624	0.317082	-1.65707
TG(16:0_15:1_18:2)	1.19806	0.015247	0.715272	-0.483437
TG(14:0_16:0_18:3)	0.06567	0.893217	0.981698	-0.0266482
TG(14:0_16:1_18:2)	0.210962	0.793221	1.02473	0.0352415
TG(22:0_24:0_18:2)	1.16612	0.0476083	0.432841	-1.20809
TG(24:0_18:1_18:1)	1.17763	0.0412312	0.352129	-1.50582
TG(18:0_20:0_20:2)	1.2588	0.00619745	0.303828	-1.71867
TG(18:2_20:0_20:0)	1.24865	0.00451415	0.395714	-1.33747
TG(16:1_16:1_18:1)	1.22554	0.00448418	0.607124	-0.719937
TG(16:0_24:0_18:2)	1.25246	0.00702712	0.36651	-1.44808
TG(22:0_18:1_18:1)	1.26606	0.00262263	0.311594	-1.68226
TG(16:0_23:0_18:2)	1.24001	0.0100886	0.40086	-1.31883
TG(18:0_18:0_20:2)	1.15353	0.050258	0.424548	-1.236
TG(18:1_18:1_20:0)	0.213429	0.758884	1.07345	0.102253
TG(16:0_18:2_22:0)	1.16418	0.0437782	0.407602	-1.29477
TG(18:0_18:2_20:0)	1.15815	0.0487946	0.414859	-1.26931
TG(16:0_21:0_18:2)	1.22466	0.0212709	0.334001	-1.58208
TG(18:0_22:0_18:2)	1.25719	0.00676887	0.349681	-1.51589
TG(16:0_16:1_18:2)	1.24949	0.00869062	0.543083	-0.880756
TG(16:0_16:2_18:1)	0.985383	0.0824059	0.611877	-0.708686
TG(16:0_16:0_18:3)	0.40048	0.54737	0.924505	-0.113247
TG(18:1_18:2_22:0)	1.20673	0.0241634	0.274588	-1.86466
TG(18:0_18:3_20:0)	1.24464	0.0111452	0.306455	-1.70625
TG(16:0_18:3_22:0)	1.14974	0.0516177	0.539571	-0.890114
TG(18:1_18:1_20:1)	1.17007	0.0168451	0.715342	-0.483295
TG(18:1_18:2_20:0)	1.2339	0.0146622	0.305982	-1.70848
TG(16:0_18:3_20:0)	1.05397	0.0943696	0.604853	-0.725345
TG(20:0_18:1_18:2)	1.04585	0.0954764	0.622663	-0.683477
TG(16:0_18:2_20:1)	1.13989	0.0214388	0.703748	-0.506869
TG(18:0_18:0_18:3)	1.24969	0.000793622	0.360315	-1.47267
TG(16:0_18:1_20:2)	1.0413	0.0678397	0.748001	-0.418888
TG(18:0_18:1_18:2)	1.23995	0.0101028	0.41872	-1.25594
TG(18:1_18:1_18:1)	1.07673	0.0476213	0.710726	-0.492634
TG(16:0_18:0_18:3)	1.03211	0.109545	0.740826	-0.432794
TG(16:1_18:1_18:1)	0.897035	0.171298	0.729145	-0.455723
TG(16:0_18:1_18:2)	1.20755	0.018669	0.388055	-1.36567
TG(16:0_17:0_18:3)	1.20529	0.0112641	0.577056	-0.793218
TG(16:0_17:1_18:2)	1.22554	0.00293654	0.545365	-0.874706
TG(23:0_18:2_18:2)	1.16478	0.0473553	0.289455	-1.78859
TG(16:0_18:0_18:0)	0.239384	0.713534	0.954601	-0.0670307

## Sheet: S3vS4
Differential Metabolite Screening Results (S3 vs S4)
Compounds	VIP	P-value	Fold_Change	Log2FC
ADGGA((O-16:0)16:0_18:1)	0.489504	0.476906	1.11313	0.154624
ADGGA((O-16:0)16:0_18:2)	0.311556	0.666637	1.08791	0.121558
ADGGA((O-16:0)18:0_18:2)	0.965421	0.113312	0.720715	-0.472498
ADGGA((O-16:0)18:1_18:2)	1.02818	0.119868	0.711859	-0.490336
Cer(d18:0/22:0(2OH))	1.32868	0.00546643	2.3338	1.22268
Cer(d18:2/26:3)	1.1335	0.0495112	0.662487	-0.594036
Cer(d18:2/18:3)	0.971805	0.12387	0.799736	-0.322404
Cer(d18:2/24:1)	0.242114	0.758789	0.966468	-0.0492056
Cer(d18:2/22:1)	0.542455	0.43175	1.10837	0.148442
Cer(d18:2/20:1)	0.0507691	0.924605	1.01234	0.0176916
Cer(d18:2/18:1)	0.725689	0.291583	1.18661	0.246844
Cer(d18:2/16:1)	0.651322	0.358987	0.873934	-0.194404
Cer(d18:2/26:0)	0.0277355	0.990951	0.99817	-0.00264287
Cer(d18:2/24:0)	0.0983001	0.91383	0.986522	-0.0195774
Cer(d18:2/23:0)	0.792129	0.286185	0.810171	-0.303701
Cer(d18:2/22:0)	0.339733	0.651653	0.942754	-0.0850466
Cer(d18:0/24:0(2OH))	0.978356	0.143074	1.32262	0.403401
Cer(d18:2/20:0)	0.486907	0.505256	1.11254	0.153862
Cer(d18:0/16:0)	0.396471	0.593154	0.92302	-0.115566
Cer(d18:0/24:0)	0.876965	0.179355	1.28515	0.361936
Cer(d18:2/21:0)	0.133107	0.842825	1.02968	0.0421964
Cer(d18:1/21:0)	0.622933	0.402273	0.819126	-0.287843
Cer(d18:1/22:0)	0.572106	0.407982	1.13958	0.188497
Cer(d18:1/23:0)	0.551078	0.450309	0.832305	-0.264816
Cer(d18:1/16:0)	0.858088	0.196754	0.692369	-0.530387
Cer(d18:1/25:0)	0.190232	0.815013	0.96113	-0.057196
Cer(d18:1/26:0)	0.993919	0.147568	0.785331	-0.348628
Cer(d18:1/24:0)	0.687281	0.308958	1.19115	0.25236
Cer(d18:1/26:1)	1.22285	0.019409	1.72927	0.790162
Cer(d18:1/24:1)	0.117717	0.857797	1.02484	0.0354044
Cer(d18:1/18:1)	0.168306	0.818503	1.05467	0.0767906
Cer(d18:1/16:1)	0.987253	0.17022	1.1866	0.246829
Cer(t18:1/22:0(2OH))	0.126174	0.882411	0.981035	-0.0276234
Cer(t18:1/23:0(2OH))	0.00165862	0.979198	1.00313	0.00451212
Cer(t18:1/25:0(2OH))	0.437045	0.556607	0.933399	-0.0994347
Cer(t18:1/26:0(2OH))	0.45907	0.534496	0.929239	-0.105879
Cer(t18:1/27:0(2OH))	0.700573	0.316021	0.850313	-0.233934
Cer(t17:0/24:0)	1.29221	0.0160481	2.13485	1.09414
Cer(t18:0/16:0)	1.13595	0.0789427	1.74872	0.806299
Cer(t18:0/18:0)	0.986424	0.136771	1.30124	0.379882
Cer(t18:0/22:0)	0.674005	0.314112	1.1561	0.209269
Cer(t18:0/24:0)	0.785558	0.232552	1.18172	0.240892
Cer(t18:0/26:0)	0.772802	0.23992	1.17621	0.23415
Cer(t18:1/24:0)	0.216564	0.748379	1.04348	0.0614087
Cer(t18:1/20:0(2OH))	0.615366	0.388913	0.895214	-0.159695
Cer(t18:1/18:0(2OH))	0.898356	0.187272	0.803424	-0.315766
Cer(t18:0/26:1(2OH))	0.301991	0.679731	1.04569	0.0644601
Cer(t20:0/24:0(2OH))	0.836322	0.241181	1.15729	0.210752
Cer(t18:0/25:1(2OH))	0.261193	0.739675	0.941052	-0.0876529
Cer(t18:0/24:1(2OH))	0.971455	0.110311	1.36519	0.449106
Cer(t18:0/26:0(2OH))	1.2259	0.0354148	1.826	0.868688
Cer(t18:0/25:0(2OH))	1.26606	0.00962093	1.62754	0.702692
Cer(t18:0/24:0(2OH))	1.23484	0.0160628	1.619	0.695104
Cer(t18:0/23:0(2OH))	1.16804	0.0455257	1.47461	0.560329
Cer(t18:0/22:0(2OH))	1.29194	0.0119263	2.02119	1.01521
Cer(t18:0/21:0(2OH))	1.25626	0.0132597	2.01169	1.00841
Cer(t18:1/26:0)	0.538205	0.436161	1.12135	0.165237
Cer(t18:0/18:0(2OH))	1.09781	0.0897982	1.41204	0.497785
Cer(t18:0/16:0(2OH))	1.35457	0.000404088	2.50093	1.32246
Cer(t17:0/24:0(2OH))	1.12122	0.0664105	1.44433	0.530397
Cer(t18:1/16:0(2OH))	0.927804	0.160558	0.813647	-0.297526
Cer(t18:0/20:0(2OH))	1.31551	0.0157253	2.26823	1.18157
Coenzyme Q10	0.291105	0.698175	1.01329	0.019054
Coenzyme Q9	1.09609	0.0578878	0.827977	-0.272338
DG(15:0_18:2)	0.112339	0.891662	1.02472	0.0352256
DG(18:2_22:0)	0.620721	0.371019	1.1638	0.218837
DG(16:4_18:3)	0.831091	0.243801	1.32501	0.405999
DG(18:2_18:4)	1.16509	0.0746386	0.662488	-0.594034
DG(18:3_18:3)	1.1389	0.0625119	0.715912	-0.482145
DG(16:1_20:4)	1.1108	0.0730691	0.706813	-0.5006
DG(18:2_18:3)	0.979533	0.177247	0.748179	-0.418545
DG(15:0_20:5)	0.0180403	0.98352	1.00144	0.0020693
DG(18:1_18:3)	0.715162	0.323835	1.13906	0.18784
DG(16:1_20:3)	0.101208	0.866318	0.974021	-0.0379751
DG(18:2_18:2)	0.0109775	0.992588	0.998575	-0.00205661
DG(16:0_18:4)	0.500827	0.482093	0.934269	-0.0980895
DG(18:3_25:0)	0.50612	0.497337	1.14961	0.201139
DG(18:3_24:0)	0.847533	0.197289	0.739541	-0.435297
DG(18:3_23:0)	1.07446	0.107445	0.636577	-0.651594
DG(14:0_16:1)	0.938672	0.159606	0.826676	-0.274606
DG(16:0_18:3)	1.24865	0.019898	0.718527	-0.476886
DG(18:1_18:2)	0.119094	0.856748	0.976657	-0.0340762
DG(14:0_18:2)	0.962997	0.127418	0.833854	-0.262133
DG(18:2_23:0)	0.419571	0.566798	1.08756	0.121099
DG(20:0_18:0)	0.226894	0.778362	1.05223	0.0734569
DG(14:0_22:0)	0.723113	0.308178	0.844856	-0.243223
DG(18:0_18:0)	0.0953181	0.884674	0.977034	-0.0335198
DG(22:0_22:0)	1.34066	0.00234209	2.58232	1.36867
DG(14:0_20:0)	0.275893	0.72799	0.971906	-0.0411109
DG(16:0_18:0)	0.858185	0.1993	0.865355	-0.208636
DG(8:0_16:0)	1.2665	0.0124188	1.90837	0.932343
DG(18:2_24:0)	1.06155	0.121395	1.3657	0.449639
DG(18:2_25:0)	1.00194	0.173396	0.768229	-0.380392
DG(15:0_18:3)	1.24253	0.0495479	1.31169	0.391422
DG(17:0_18:0)	0.218796	0.782683	0.942254	-0.0858125
DGCC(14:0_16:1)	1.06628	0.0771667	1.17083	0.227526
DGDG(18:0_18:3)	0.393718	0.618499	1.02876	0.040907
DGDG(16:0_18:2)	0.444752	0.555896	1.13022	0.176603
DGDG(16:1_18:1)	0.355879	0.62403	1.11775	0.160599
DGDG(18:0_18:2)	0.346257	0.650211	1.11315	0.154643
DGDG(16:0_18:3)	1.18298	0.0765743	0.636281	-0.652263
DGDG(17:0_18:3)	1.23746	0.0558387	0.671791	-0.573915
DGDG(18:1_18:2)	0.710489	0.332306	0.911319	-0.133973
DGDG(16:2_20:4)	0.0590467	0.932913	0.994215	-0.00837032
DGDG(18:2_18:2)	0.739441	0.287005	1.30238	0.381156
DGDG(16:0_20:5)	0.623362	0.369302	0.830039	-0.268749
DGDG(18:2_18:3)	1.10772	0.103753	0.877514	-0.188506
DGDG(16:1_20:5)	0.780849	0.260795	0.829753	-0.269246
DGDG(14:0_18:2)	1.26857	0.00806606	0.676863	-0.563064
DGDG(18:3_18:3)	1.20044	0.0700739	0.687223	-0.54115
DGDG(18:3_18:4)	1.3147	0.00357727	2.18567	1.12808
DGDG(18:1_18:3)	0.173767	0.809	0.980881	-0.02785
DGDG(16:0_18:1)	1.15564	0.091194	1.92705	0.946393
DGTS(18:1_20:4)	1.24561	0.0433197	0.36782	-1.44293
DGTS(18:2_20:5)	1.11708	0.0490136	0.740149	-0.434112
DGTS(15:0_16:1)	1.29878	0.0182128	0.585779	-0.771572
DGTS(16:0_18:2)	1.18919	0.0302248	1.80451	0.851607
DGTS(14:0_18:4)	0.639771	0.391596	1.16736	0.223248
DGTS(18:1_18:3)	0.939456	0.180663	0.810554	-0.30302
DGTS(18:2_18:2)	0.994132	0.108323	0.82188	-0.283001
DGTS(18:2_16:3)	1.01517	0.155357	0.778094	-0.361984
DGTS(15:0_20:5)	1.05329	0.0804726	0.657261	-0.605461
DGTS(16:0_20:5)	0.980425	0.134633	0.816902	-0.291765
DGTS(18:2_18:3)	1.05123	0.0739206	0.818317	-0.289268
DGTS(17:0_20:5)	1.31416	0.00717056	0.487831	-1.03555
DGTS(16:1_20:5)	1.32793	0.0168617	0.398941	-1.32575
DGTS(18:2_18:4)	1.12224	0.0450715	0.640703	-0.642271
DGTS(18:3_18:3)	1.33626	0.00115103	0.496304	-1.01071
DGTS(18:1_20:5)	0.668127	0.343542	0.811838	-0.300736
DGTS(18:3_18:4)	0.501081	0.482714	1.19474	0.256702
DGTS(18:3_20:5)	1.3485	0.000556787	0.428889	-1.22132
DGTS(16:0_20:4)	1.12869	0.0683877	0.685448	-0.54488
FFA(10:0)	1.05171	0.0796647	1.35238	0.435503
FFA(18:1)	0.884865	0.178693	1.36577	0.449716
FFA(29:0)	1.35544	0.00802902	0.233868	-2.09624
FFA(17:1)	0.225738	0.76553	1.06297	0.0880961
FFA(20:1)	1.19329	0.0720688	5.01548	2.32639
FFA(22:1)	0.431497	0.542537	0.915109	-0.127985
FFA(18:2)	1.3001	0.0049342	1.64525	0.718305
FFA(20:2)	1.3177	0.0150073	3.55154	1.82845
FFA(20:3)	1.24474	0.0462469	1.48148	0.567038
FFA(24:5)	0.585751	0.434426	0.931525	-0.102334
FFA(24:4)	1.01885	0.0944609	0.780134	-0.358206
FFA(28:0)	1.33079	0.0079106	0.363245	-1.46099
FFA(24:0)	1.10198	0.0845624	0.65964	-0.60025
FFA(22:0)	0.797047	0.228821	0.75207	-0.411062
FFA(20:0)	1.32318	0.00934665	2.77617	1.4731
FFA(18:0)	1.29132	0.0310184	0.686659	-0.542335
FFA(17:0)	1.06444	0.123919	1.66933	0.739272
FFA(16:0)	0.807674	0.233103	1.18787	0.24838
FFA(15:0)	0.818065	0.254054	1.07119	0.0992093
FFA(14:0)	0.553751	0.451508	0.867556	-0.204971
FFA(24:6)	0.030243	0.976683	0.997793	-0.00318771
HexCer(d18:2/16:0)	0.343077	0.638001	1.09167	0.126532
HexCer(d18:2/20:0)	0.632616	0.362173	1.19089	0.252041
HexCer(d18:2/18:0)	0.994067	0.117303	1.27926	0.355307
HexCer(d18:1/24:1)	1.19819	0.0510256	1.76913	0.823042
HexCer(d16:1/18:0)	0.343074	0.651693	1.07175	0.0999635
HexCer(d18:1/18:1)	0.775436	0.25425	1.21176	0.2771
HexCer(d18:1/16:1)	0.921953	0.146707	1.27074	0.345665
HexCer(d18:2/24:0)	0.51527	0.469	1.16199	0.216592
HexCer(d18:1/26:0)	0.77961	0.262638	1.21648	0.282717
HexCer(d18:1/25:0)	0.82817	0.26627	0.797335	-0.326743
HexCer(d18:1/16:0)	0.0470573	0.93547	0.98468	-0.0222734
HexCer(t18:1/16:0(2OH))	1.33322	0.00895792	0.519102	-0.94591
HexCer(t18:1/20:0(2OH))	0.294824	0.684874	1.09734	0.134013
HexCer(t18:1/22:0(2OH))	0.661026	0.355373	1.20895	0.273749
HexCer(t18:1/23:0(2OH))	0.334267	0.644802	1.09614	0.132429
HexCer(t18:1/24:0(2OH))	0.557434	0.441671	1.1358	0.183706
HexCer(t18:1/26:0(2OH))	0.544186	0.448852	1.20433	0.268236
HexCer(d18:1/20:1)	0.807173	0.236476	1.27929	0.355341
HexCer(t18:1/27:0(2OH))	1.35973	0.00680295	0.560252	-0.835851
LDGTS(16:0)	1.36268	0.00436539	5.00634	2.32376
LPA(16:0)	1.37599	0.000156772	4.69341	2.23064
LPA(18:3)	1.34506	0.0111838	2.88443	1.52829
LPA(22:5)	1.36	0.00444939	2.47898	1.30974
LPA(18:0)	1.37496	0.000504511	8.89386	3.15281
LPA(18:1)	1.37129	0.00158118	3.86547	1.95064
LPA(18:2)	1.36145	0.0055688	4.96424	2.31157
LPA(20:5)	0.818403	0.265468	0.935266	-0.0965509
LPC(26:0)	1.37064	0.00202145	4.86514	2.28248
LPC(15:1)	1.34475	0.00109223	1.59656	0.674966
LPC(24:1)	1.32368	0.0063122	2.18604	1.12832
LPC(18:4)	1.21513	0.0261484	1.53348	0.616806
LPC(20:2)	1.34504	0.000816358	1.47005	0.555865
LPC(20:4)	1.30936	0.00542335	0.416907	-1.2622
LPC(18:2)	1.35733	0.000976816	1.81172	0.857363
LPC(20:3)	0.274255	0.683287	0.936025	-0.0953815
LPC(18:3)	1.36842	8.0804e-05	1.30461	0.383623
LPC(16:3)	1.36715	0.00111069	3.66626	1.87431
LPC(20:5)	1.2893	0.0299377	0.159365	-2.64959
LPC(24:0)	1.36996	0.00298395	6.71078	2.74648
LPC(17:0)	1.37624	9.14107e-05	2.24662	1.16776
LPC(20:0)	1.37499	0.00112878	5.91801	2.56511
LPC(19:0)	1.37444	0.00116934	3.78205	1.91917
LPC(18:0)	1.37432	0.000167745	4.21368	2.07508
LPC(15:0)	1.35584	0.0010675	1.49152	0.576782
LPC(14:0)	1.06517	0.118828	1.42777	0.513761
LPC(22:0)	1.37297	0.00162815	7.7177	2.94817
LPC(16:0)	1.37117	0.00107101	1.83239	0.873725
LPE(18:2)	1.37145	0.000125363	2.1109	1.07786
LPE(16:0)	1.37393	3.81394e-05	2.77639	1.47321
LPE(17:0)	1.37014	3.43476e-05	2.74958	1.45921
LPE(18:0)	1.37721	1.17449e-06	5.13087	2.3592
LPE(18:3)	1.34037	0.0124359	1.23912	0.309315
LPE(20:0)	1.37722	1.0132e-07	6.26523	2.64737
LPE(22:0)	1.36918	0.00342868	7.6303	2.93174
LPE(24:0)	1.37677	3.25119e-07	9.35054	3.22505
LPG(18:2)	1.35856	0.00731936	2.76228	1.46586
LPG(18:1)	1.34137	0.00949905	1.95274	0.965502
LPG(18:0)	1.36913	0.000475563	2.60516	1.38137
LPG(16:0)	1.36235	0.0054317	2.78898	1.47974
LPG(20:0)	1.37562	5.20962e-05	3.74943	1.90667
LPI(16:0)	1.35769	0.00438415	2.45746	1.29717
LPI(18:0)	1.35791	0.00588645	6.30991	2.65762
LPI(18:2)	1.35881	0.00293549	2.10952	1.07692
MG(16:0)	1.10181	0.074812	0.837373	-0.256058
MG(18:0)	0.983629	0.118285	0.870218	-0.200551
MGDG(18:3_18:3)	1.33476	0.00516938	0.367936	-1.44247
MGDG(18:2_18:4)	1.28584	0.00827716	0.4345	-1.20257
MGDG(16:0_16:0)	1.31985	0.0178556	1.85237	0.889369
MGDG(16:0_18:1)	1.31982	0.00254317	2.11015	1.07735
MGDG(16:0_16:2)	1.29747	0.0220633	1.57977	0.659713
MGDG(16:0_18:2)	0.754388	0.282822	0.796803	-0.327704
MGDG(18:0_18:2)	0.251165	0.746878	1.04523	0.0638164
MGDG(16:0_18:3)	0.912543	0.199398	0.69759	-0.519548
MGDG(18:3_18:4)	1.128	0.0642875	0.478655	-1.06294
MGDG(16:1_18:2)	0.646611	0.370483	1.21486	0.280789
MGDG(16:1_18:3)	1.343	0.00304761	0.336806	-1.57001
MGDG(16:0_20:4)	0.380741	0.588235	1.07881	0.109446
MGDG(18:1_18:3)	0.805468	0.259276	1.28575	0.362607
MGDG(18:2_18:2)	0.00198126	0.998326	1.00026	0.000376772
MGDG(16:1_20:4)	1.14284	0.042484	0.701359	-0.511774
MGDG(18:2_18:3)	1.11716	0.0944399	0.515117	-0.957027
MGDG(16:1_20:5)	1.23071	0.0315483	0.527829	-0.921856
MGDG(18:1_18:2)	0.652529	0.364016	1.2016	0.264953
MGDG(18:1_18:4)	0.805311	0.228496	0.922508	-0.116367
PA(18:2_22:0)	1.34363	0.0123451	inf	inf
PA(18:3_16:0)	1.04562	0.113915	0.83715	-0.256442
PA(18:2_18:1)	0.343551	0.655662	0.951311	-0.0720112
PA(18:2_18:3)	1.21803	0.0632676	0.759962	-0.396
PA(18:1_18:3)	0.822559	0.225074	0.792774	-0.335019
PA(16:1_18:3)	1.18655	0.0591025	0.707099	-0.500017
PA(18:2_20:1)	0.969235	0.161129	1.29794	0.376221
PA(16:0_18:2)	1.22569	0.0318025	1.34008	0.422314
PA(16:0_16:1)	0.0429693	0.961507	0.995998	-0.0057852
PA(16:0_15:0)	0.889485	0.173843	1.29475	0.372669
PC(16:0_18:3)	1.32943	0.0114906	0.405539	-1.30209
PC(16:1_18:2)	1.30644	0.0224518	0.462704	-1.11184
PC(17:1_18:2)	0.0845538	0.893294	1.0073	0.0104912
PC(18:1_18:2)	1.22326	0.0210197	0.602143	-0.731822
PC(18:0_18:3)	1.36813	6.48197e-05	0.525978	-0.926925
PC(24:0_18:2)	1.12459	0.0496977	1.33534	0.417212
PC(18:2_18:2)	1.30675	0.0181815	0.593893	-0.751726
PC(18:3_18:1)	1.37017	7.96076e-05	0.298392	-1.74472
PC(18:2_18:3)	1.36598	0.000103461	0.325953	-1.61726
PC(18:1_20:4)	1.36675	0.000297397	0.67847	-0.559643
PC(15:0_18:3)	1.37733	1.76193e-05	0	#NAME?
PC(16:2_18:2)	0.162486	0.810207	0.969898	-0.0440951
PC(17:0_18:2)	1.28711	0.00900538	0.647986	-0.625965
PC(18:0_18:2)	0.721892	0.317257	0.884692	-0.176753
PC(18:1_18:1)	1.28348	0.0303222	0.485844	-1.04143
PC(16:0_22:5)	0.908962	0.216415	1.2232	0.290663
PC(16:0_18:2)	1.28841	0.00849028	0.57809	-0.790633
PC(15:0_18:2)	1.34178	0.00305915	0.442529	-1.17616
PC(18:0_18:1)	1.18342	0.0484898	0.690337	-0.534628
PC(16:0_18:1)	1.25348	0.0132148	0.717318	-0.479316
PC(14:0_18:1)	0.614742	0.386047	1.08691	0.120239
PC(16:0_16:1)	1.3639	0.000258035	0.512017	-0.965736
PC(16:0_18:0)	0.964198	0.175784	1.24534	0.316536
PC(18:0_14:0)	0.586727	0.419296	0.930909	-0.103287
PC(16:0_16:0)	0.840477	0.230694	0.850116	-0.234268
PC(18:2_20:0)	0.450853	0.53106	0.931775	-0.101947
PC(18:3_18:3)	1.36642	0.0009526	0.224395	-2.15589
PE(16:0_16:3)	1.30751	0.00713403	0.444953	-1.16827
PE(18:3_16:0)	1.37685	1.40502e-05	0.302108	-1.72686
PE(16:0_18:0)	1.29051	0.00677334	1.91672	0.938643
PE(20:0_18:2)	1.14947	0.071345	1.17599	0.233875
PE(16:2_18:3)	1.34282	0.0102298	0.504857	-0.986053
PE(18:3_18:1)	1.35511	0.00325427	0.288334	-1.79419
PE(18:2_18:2)	1.31018	0.00579168	0.601136	-0.734236
PE(18:0_18:3)	1.34671	0.0025625	0.577024	-0.793297
PE(18:1_18:2)	1.3505	0.000591915	0.589619	-0.762144
PE(17:1_18:2)	1.30096	0.0111056	0.578125	-0.790546
PE(16:1_18:2)	1.34156	0.00183931	0.53833	-0.893438
PE(16:3_18:3)	1.31004	0.00343818	0.490999	-1.02621
PE(18:3_18:3)	1.37286	0.000903561	0.283661	-1.81776
PE(22:6_18:2)	1.28796	0.0311536	0.469522	-1.09074
PE(18:2_24:0)	1.26997	0.0237257	1.51343	0.597826
PE(18:2_25:0)	0.559229	0.457185	1.07764	0.107875
PE(16:0_16:0)	0.942903	0.176369	1.34845	0.431304
PE(20:2_16:0)	0.962235	0.151956	0.769344	-0.3783
PE(18:0_18:2)	0.551092	0.455968	1.05718	0.0802237
PE(18:1_18:1)	1.34247	0.000928013	0.334072	-1.58177
PE(17:0_18:2)	1.36248	0.00119527	0.603446	-0.728703
PE(18:2_16:0)	1.17939	0.0625106	0.778445	-0.361334
PE(18:2_14:0)	1.08784	0.0655508	0.717616	-0.478716
PE(24:0_18:1)	1.28428	0.0105439	1.82043	0.86428
PE(20:0_18:1)	1.28571	0.0124749	1.39484	0.480102
PE(18:1_18:0)	1.31933	0.0153412	0.571858	-0.806271
PE(20:1_16:0)	0.440328	0.533223	0.915682	-0.127082
PE(16:0_18:1)	1.29881	0.00726962	0.633098	-0.6595
PE(16:1_16:0)	1.3049	0.00883643	0.603534	-0.728493
PE(18:2_18:3)	1.36766	0.000332063	0.33671	-1.57042
PG(16:0_16:1)	0.879068	0.217699	0.720428	-0.473073
PG(16:0_17:0)	1.22595	0.0213699	1.1981	0.260749
PG(14:0_16:0)	1.07599	0.0708982	0.883104	-0.179344
PG(16:0_18:1)	1.11581	0.0558585	1.24387	0.314839
PG(18:3_18:3)	1.0922	0.118731	0.816503	-0.292471
PG(18:2_18:2)	0.143892	0.828907	0.972319	-0.0404978
PG(18:3_16:0)	1.35148	0.00275418	0.405387	-1.30263
PG(18:1_19:1)	1.03437	0.0946451	1.39773	0.483088
PG(18:0_18:2)	1.02691	0.095659	0.89198	-0.164917
PG(18:1_18:1)	1.12265	0.054847	0.582892	-0.778698
PG(18:2_16:0)	1.08562	0.108235	0.933822	-0.0987811
PG(16:0_17:2)	0.815611	0.260812	0.778884	-0.360519
PG(18:0_18:1)	0.30276	0.655156	1.07548	0.104981
PG(16:0_16:0)	0.169599	0.815902	0.982104	-0.0260528
PG(15:0_16:0)	1.1611	0.045401	0.656698	-0.606698
PI(18:2_16:1)	0.5553	0.469089	0.874451	-0.193551
PI(18:2_18:3)	1.3263	0.00439268	0.431986	-1.21094
PI(16:0_16:0)	0.791364	0.230563	0.88895	-0.169826
PI(16:0_20:0)	1.26619	0.0101344	0.678967	-0.558586
PI(18:3_18:3)	1.2502	0.0511577	0.396822	-1.33344
PI(18:2_16:0)	1.19691	0.0427218	0.760387	-0.395194
PI(16:1_18:1)	0.859401	0.248213	1.23864	0.308755
PI(16:1_17:1)	1.36366	0.00209442	0.305232	-1.71202
PI(18:0_18:2)	1.09649	0.0578056	0.861344	-0.215338
PI(18:3_16:0)	1.33572	0.00315607	0.470992	-1.08623
PI(18:1_18:2)	1.22627	0.0605468	0.362593	-1.46358
PI(18:2_18:2)	1.21575	0.0434719	0.550328	-0.861636
PI(17:0_18:2)	0.977788	0.116091	0.746304	-0.422165
PMeOH(14:0_16:0)	0.0547744	0.93681	1.01024	0.014695
PMeOH(16:0_18:2)	1.15461	0.0777652	0.80461	-0.313638
PMeOH(16:0_18:3)	1.25045	0.0487349	0.478241	-1.06419
PMeOH(18:2_18:2)	1.02474	0.135978	0.767074	-0.382562
PMeOH(20:2_20:5)	0.698247	0.326504	0.905616	-0.143028
PMeOH(18:2_18:3)	1.29979	0.015125	0.535496	-0.901053
PS(18:2_16:0)	0.00419355	0.98461	1.00385	0.00555041
PS(16:0_16:0)	0.0215136	0.991166	0.997728	-0.00328145
PS(18:0_16:0)	1.08347	0.0640663	1.66195	0.732876
PS(18:0_17:1)	0.683014	0.344956	1.16646	0.222139
PS(18:0_18:2)	1.21521	0.0319923	0.498784	-1.00351
PS(16:0_18:3)	1.36522	0.00127319	0.16284	-2.61847
PS(18:0_18:3)	1.28772	0.007395	0.486109	-1.04065
PhytoSph(d16:2)	1.34018	0.00792818	2.63383	1.39716
PhytoSph(d18:1)	0.680588	0.352618	1.08121	0.112649
PhytoSph(d18:0)	1.28261	0.00699086	1.27734	0.353144
SPH(d18:2)	1.35602	0.00588258	0.393933	-1.34398
SPH(d18:1)	0.0237759	0.984657	0.996917	-0.0044541
SPH(d16:1)	1.27756	0.00803358	0.81005	-0.303918
SPH(d18:0)	0.265705	0.703147	1.04852	0.0683538
PhytoSph(d18:2)	1.33061	0.0123981	5.97799	2.57966
SQDG(16:0_16:1)	0.737785	0.297197	1.3215	0.402181
SQDG(16:0_16:0)	1.04069	0.143976	1.64435	0.717514
SQDG(18:2_18:2)	0.522003	0.462443	0.902702	-0.147679
SQDG(18:2_18:3)	0.356244	0.617603	0.941879	-0.0863863
SQDG(14:0_16:0)	0.890113	0.19646	0.788533	-0.342757
SQDG(14:0_18:2)	1.16092	0.0372499	0.716493	-0.480975
SQDG(16:0_18:2)	0.573227	0.401815	0.833301	-0.26309
SQDG(16:0_18:1)	0.781154	0.276515	1.08982	0.124085
SQDG(16:1_18:2)	0.630119	0.403245	1.16157	0.21608
SQDG(16:0_18:3)	0.13054	0.853742	0.977425	-0.0329417
SQDG(18:1_18:2)	1.29791	0.0306502	1.94464	0.959504
SQDG(18:1_18:3)	0.58086	0.404186	0.882261	-0.180723
SQDG(14:0_18:3)	1.29035	0.00704744	0.539581	-0.890089
TG(16:0_18:1_20:4)	0.0569929	0.935055	1.01139	0.0163417
TG(18:0_18:2_18:3)	1.04118	0.0897947	1.22664	0.294714
TG(16:0_18:3_20:2)	0.55159	0.466705	1.12125	0.165112
TG(18:0_18:1_18:4)	1.02928	0.0996632	1.21622	0.282409
TG(18:1_18:1_18:3)	1.26778	0.0135758	1.7476	0.805371
TG(18:1_18:2_20:2)	0.505756	0.483828	1.18274	0.242132
TG(18:2_18:2_20:1)	0.536454	0.445582	1.12053	0.164182
TG(18:2_18:3_20:0)	0.391955	0.585125	1.09383	0.129387
TG(24:0_18:2_18:3)	0.145331	0.846776	1.02961	0.0421004
TG(18:2_18:3_22:0)	0.741657	0.274916	1.17857	0.237039
TG(18:1_18:3_22:1)	0.696603	0.342866	1.23037	0.299093
TG(18:3_20:1_20:1)	0.879523	0.175458	1.19434	0.256216
TG(14:0_14:0_22:6)	0.0172148	0.988618	1.0034	0.00489271
TG(14:0_18:3_18:3)	1.26321	0.0430107	0.594228	-0.750911
TG(15:0_18:3_18:3)	0.0157413	0.989388	1.00263	0.00378704
TG(16:0_16:1_20:5)	1.00576	0.0989627	0.73906	-0.436237
TG(18:1_18:2_18:2)	1.32276	0.00296873	1.62744	0.702605
TG(18:1_18:3_20:1)	1.33466	0.0164647	2.12116	1.08485
TG(17:0_18:2_18:3)	0.671522	0.359434	0.870697	-0.199757
TG(16:0_16:2_18:3)	0.120427	0.879119	0.973514	-0.0387265
TG(17:1_18:2_18:2)	1.28992	0.0219619	1.68026	0.748685
TG(18:1_24:0_18:3)	1.21677	0.0493838	1.75555	0.811922
TG(18:2_24:0_18:2)	1.20077	0.0522232	1.7259	0.787352
TG(25:0_18:2_18:2)	0.860878	0.191206	1.16066	0.214944
TG(20:1_24:1_18:2)	1.28986	0.00605466	1.48103	0.566605
TG(14:0_18:2_18:3)	0.0680225	0.920681	0.982381	-0.0256459
TG(16:0_16:1_18:4)	0.584895	0.403548	0.868512	-0.203382
TG(14:0_14:0_22:5)	0.284351	0.703902	1.08918	0.12324
TG(16:0_18:2_18:4)	0.527194	0.464361	0.911328	-0.133958
TG(17:1_17:2_19:2)	0.0112192	0.981598	1.0027	0.00388317
TG(15:0_18:2_18:3)	1.16381	0.0443642	1.31802	0.398377
TG(13:0_16:0_22:5)	0.0679534	0.94062	1.00691	0.00993225
TG(16:1_18:2_18:2)	1.15358	0.0651296	1.61008	0.687136
TG(16:0_18:2_18:3)	0.162927	0.828702	0.980321	-0.0286738
TG(14:0_16:0_22:5)	0.802374	0.230473	0.895129	-0.159832
TG(16:3_18:1_18:1)	0.365998	0.616358	0.955325	-0.0659365
TG(14:0_18:1_20:4)	0.864993	0.181908	0.875603	-0.191652
TG(16:0_18:1_18:4)	0.257081	0.720051	0.977197	-0.0332783
TG(16:0_17:1_20:4)	0.0795786	0.906199	1.0183	0.0261671
TG(15:1_18:2_18:2)	1.26909	0.0317792	1.80287	0.850295
TG(14:0_16:0_22:6)	0.778351	0.250919	1.16978	0.226241
TG(18:1_18:3_20:2)	1.13878	0.0938929	1.5036	0.588424
TG(16:1_16:1_20:4)	0.238373	0.750066	1.05555	0.0779949
TG(18:3_18:3_22:1)	0.729147	0.303221	1.15987	0.213966
TG(14:0_18:3_20:5)	0.0642961	0.949458	1.01077	0.0154568
TG(16:2_18:3_18:3)	0.0528471	0.947901	0.988669	-0.0164398
TG(17:2_17:3_19:3)	0.304082	0.669404	0.950208	-0.0736841
TG(18:2_18:3_18:3)	0.179032	0.803603	0.967353	-0.0478849
TG(16:0_18:3_20:5)	1.24733	0.0361995	2.67219	1.41803
TG(18:1_18:3_18:4)	0.259531	0.720003	0.948456	-0.0763468
TG(18:2_18:3_20:3)	0.356988	0.650312	1.03003	0.0426848
TG(18:2_18:3_20:2)	1.18965	0.0298518	1.24588	0.317167
TG(18:3_18:3_20:2)	0.333717	0.641376	0.947371	-0.0779983
TG(14:0_20:4_20:5)	1.31042	0.00753568	0.689584	-0.536202
TG(18:3_20:0_22:1)	1.12537	0.0824111	1.67718	0.746039
TG(18:3_18:3_18:3)	1.20993	0.0253076	0.650185	-0.621077
TG(18:1_18:4_18:4)	1.15787	0.040327	0.710495	-0.493104
TG(18:1_18:3_20:5)	1.24876	0.0480219	0.615884	-0.69927
TG(18:3_18:3_18:4)	0.93313	0.160545	0.824391	-0.2786
TG(17:1_17:3_21:5)	0.621764	0.391587	1.1505	0.202266
TG(16:0_20:5_20:5)	1.36854	6.80664e-05	3.93742	1.97725
TG(18:2_18:3_18:4)	1.02177	0.117606	0.723409	-0.467116
TG(14:0_18:1_20:5)	0.177359	0.817391	0.971281	-0.0420392
TG(18:3_18:3_20:1)	1.04604	0.102898	1.20973	0.274688
TG(18:2_18:2_18:3)	0.771872	0.256842	1.14483	0.195128
TG(16:0_18:3_18:3)	1.0488	0.0967916	0.722413	-0.469104
TG(16:2_18:1_18:3)	1.11766	0.0851662	1.59842	0.676647
TG(17:0_18:3_18:3)	0.530328	0.451976	0.933066	-0.0999483
TG(18:1_18:2_18:3)	1.336	0.0108309	1.80377	0.851013
TG(18:2_18:2_18:2)	1.3427	0.00111854	1.97556	0.982264
TG(16:0_18:0_20:6)	1.16571	0.0438895	1.61578	0.692234
TG(18:1_18:1_18:4)	1.30615	0.00616426	1.61363	0.690305
TG(18:0_18:3_18:3)	0.915538	0.171635	0.828408	-0.271586
TG(18:1_18:2_18:4)	0.731974	0.296343	1.12275	0.16704
TG(17:2_19:2_19:2)	1.2804	0.00731602	1.6382	0.712108
TG(18:3_18:3_20:0)	0.833554	0.210726	0.842578	-0.247118
TG(18:2_18:3_20:1)	1.27926	0.0173777	1.56248	0.643841
TG(18:3_18:3_22:0)	1.16984	0.0358039	0.716121	-0.481724
TG(18:2_18:3_22:1)	0.883411	0.178971	1.21145	0.276732
TG(16:1_16:1_20:5)	1.01331	0.114641	0.746637	-0.421521
TG(16:0_18:3_18:4)	1.05285	0.0880491	0.810949	-0.302317
TG(16:1_18:3_18:3)	0.17638	0.82625	1.03099	0.0440305
TG(13:0_18:1_22:6)	1.14027	0.0689313	1.96452	0.974175
TG(18:2_18:2_20:2)	1.27204	0.021737	1.74275	0.801369
TG(18:1_20:2_22:1)	1.11562	0.10864	1.71101	0.774852
TG(18:0_18:0_18:2)	1.26686	0.0254953	2.20057	1.13788
TG(17:1_18:1_24:2)	1.08393	0.0643881	1.12606	0.171289
TG(12:0_16:1_18:1)	0.862396	0.187369	1.37237	0.456672
TG(14:1_16:0_16:1)	0.0397358	0.947229	0.99187	-0.0117765
TG(16:0_20:1_22:0)	1.04542	0.123625	1.52788	0.611527
TG(16:0_24:0_18:1)	1.14418	0.0510531	1.432	0.518031
TG(16:0_23:0_18:1)	0.088274	0.902819	1.01229	0.0176251
TG(16:0_20:0_20:1)	1.21343	0.0254957	1.60887	0.686049
TG(18:0_18:1_20:0)	1.35619	0.000361999	1.59557	0.674075
TG(16:0_16:1_16:1)	0.910063	0.170211	0.827713	-0.272797
TG(16:0_18:1_20:0)	1.01115	0.163885	1.48388	0.569371
TG(18:0_18:0_18:1)	0.868826	0.237697	1.37339	0.457737
TG(16:0_16:0_20:1)	0.797548	0.243673	1.24212	0.312802
TG(16:0_18:0_18:1)	1.04991	0.0896424	1.45133	0.537379
TG(16:0_16:0_18:1)	0.427087	0.578253	1.08184	0.113492
TG(16:0_16:1_17:0)	0.959126	0.13184	1.26448	0.338549
TG(16:0_16:0_17:1)	0.307274	0.684073	1.07024	0.0979371
TG(14:0_16:0_18:1)	1.00214	0.118609	1.20819	0.272848
TG(16:0_20:0_18:1)	1.03184	0.135087	1.36743	0.451471
TG(16:0_16:0_16:1)	1.18642	0.0465217	1.34253	0.424953
TG(14:0_16:0_18:2)	0.872666	0.17291	1.2002	0.26327
TG(14:1_16:0_18:1)	0.521578	0.447406	1.19318	0.254816
TG(17:0_18:1_18:1)	1.20585	0.0459588	1.69994	0.765487
TG(16:0_16:0_20:2)	1.23871	0.0329319	1.61415	0.690773
TG(16:0_18:0_18:2)	1.17931	0.0579263	1.57774	0.657855
TG(16:0_18:1_18:1)	1.20671	0.0267363	1.42955	0.515558
TG(16:0_17:0_18:2)	0.85784	0.207695	1.26907	0.343775
TG(16:0_17:1_18:1)	0.294743	0.686111	1.05545	0.0778529
TG(16:0_16:0_18:2)	1.14748	0.049611	1.31787	0.398206
TG(14:0_16:1_18:1)	0.461742	0.498211	1.1118	0.152902
TG(14:0_16:1_20:1)	0.826604	0.220326	1.2698	0.344603
TG(16:1_16:1_17:0)	0.19299	0.80806	0.970886	-0.0426266
TG(16:0_16:0_17:2)	1.13933	0.0463617	1.32279	0.403585
TG(14:0_17:1_18:1)	0.676964	0.335277	0.849364	-0.235545
TG(13:0_18:1_18:1)	0.872274	0.181312	1.32999	0.411412
TG(15:0_16:0_18:2)	1.03597	0.0855229	1.24805	0.31968
TG(16:0_16:1_17:1)	1.11847	0.0858499	1.21932	0.286074
TG(16:0_16:0_16:2)	0.718276	0.303734	0.792061	-0.336317
TG(16:0_16:1_18:1)	0.881417	0.18408	1.11745	0.160209
TG(17:0_18:0_18:2)	1.12763	0.0691429	1.34542	0.428061
TG(16:0_16:0_15:1)	1.30466	0.00569772	2.09022	1.06366
TG(15:0_16:0_16:1)	0.163502	0.817949	0.960618	-0.0579651
TG(16:0_16:0_20:0)	0.429223	0.566876	1.06823	0.0952228
TG(16:0_17:0_18:0)	0.417474	0.593398	1.11095	0.151799
TG(16:0_16:0_18:0)	0.338559	0.637526	0.937097	-0.0937303
TG(15:0_16:0_18:0)	0.299241	0.678161	0.976653	-0.0340825
TG(16:0_16:0_17:0)	0.431582	0.546454	1.10352	0.142107
TG(15:0_16:0_17:0)	0.33419	0.66466	1.06494	0.0907658
TG(14:0_16:0_18:0)	1.03672	0.083094	1.14389	0.193953
TG(17:0_17:0_19:0)	0.225928	0.757758	0.971665	-0.0414685
TG(16:0_16:0_16:0)	0.246241	0.751111	1.02093	0.0298875
TG(14:0_16:0_16:0)	0.586113	0.431721	1.11646	0.158935
TG(14:0_15:0_16:0)	0.461089	0.504273	1.07396	0.102934
TG(13:0_15:0_16:0)	0.0560705	0.919579	1.01852	0.0264733
TG(14:0_14:0_16:0)	1.25064	0.0381802	1.49096	0.576241
TG(13:0_14:0_16:0)	0.899895	0.216104	1.23448	0.303899
TG(12:0_14:0_16:0)	0.529433	0.450689	1.1743	0.2318
TG(12:0_12:0_13:0)	0.764399	0.313242	0.802455	-0.317508
TG(15:0_16:0_16:0)	0.0584903	0.944768	1.00964	0.0138364
TG(13:0_16:0_18:1)	0.205395	0.784959	1.04391	0.0620014
TG(18:0_18:0_18:0)	0.990597	0.109489	1.2643	0.338343
TG(14:0_18:0_22:0)	1.33823	0.00105458	1.8297	0.871603
TG(14:0_14:0_18:1)	0.871866	0.178993	1.14744	0.198418
TG(14:1_16:0_16:0)	1.10467	0.0826492	1.64443	0.717586
TG(14:0_16:0_16:1)	0.297182	0.687393	1.04662	0.065732
TG(14:0_15:0_16:1)	1.05399	0.0859484	1.43099	0.517011
TG(14:0_14:0_16:1)	0.386705	0.578494	1.05481	0.0769865
TG(12:0_14:0_18:1)	0.475266	0.542794	0.876748	-0.189766
TG(12:0_16:0_16:1)	0.258097	0.735232	1.03924	0.0555281
TG(16:0_18:0_20:0)	1.26311	0.0116308	1.5203	0.604355
TG(16:0_16:0_26:0)	1.30221	0.00462807	1.64231	0.715728
TG(16:0_16:0_25:0)	1.29198	0.0197964	1.55654	0.638344
TG(16:0_20:0_20:0)	0.678225	0.31997	1.19229	0.25373
TG(16:0_16:0_24:0)	1.29406	0.00612638	1.68096	0.749287
TG(16:0_18:0_22:0)	1.0649	0.101144	1.40077	0.486216
TG(16:0_16:0_23:0)	1.28344	0.016062	1.4203	0.506193
TG(15:0_16:0_24:0)	1.06353	0.0777003	1.23395	0.303284
TG(16:0_16:0_22:0)	1.22854	0.0305386	1.56437	0.64558
TG(16:0_18:0_24:0)	1.36039	0.000496196	2.08681	1.0613
TG(18:0_18:1_18:1)	0.122367	0.860951	1.00971	0.0139416
TG(16:0_18:1_20:1)	1.24863	0.046214	1.72254	0.78454
TG(16:0_18:2_20:0)	1.14698	0.0775575	1.62677	0.702009
TG(16:0_18:1_18:3)	1.15447	0.0828731	1.31732	0.397603
TG(16:0_18:2_18:2)	1.18242	0.0390929	1.35446	0.43772
TG(16:0_17:1_18:3)	0.647451	0.3419	1.15197	0.204106
TG(15:0_18:2_18:2)	1.31203	0.00354722	1.55346	0.635489
TG(16:0_16:2_18:2)	1.1536	0.0498632	1.54638	0.628895
TG(16:1_16:2_18:1)	1.20125	0.047215	1.58359	0.663197
TG(16:0_16:0_18:4)	0.283955	0.688138	1.04883	0.068774
TG(16:0_16:0_21:4)	1.25778	0.0169763	1.64748	0.720262
TG(14:0_18:1_18:3)	0.981513	0.12715	1.49294	0.578157
TG(16:1_16:1_18:2)	0.899964	0.158616	0.878886	-0.186251
TG(14:0_18:2_18:2)	1.14361	0.0504249	1.38749	0.47248
TG(13:0_16:0_20:4)	0.263473	0.731565	0.968349	-0.0464015
TG(13:0_18:1_18:3)	0.65552	0.340277	0.88776	-0.171759
TG(15:1_17:1_17:2)	0.27751	0.703828	1.02628	0.0374266
TG(18:1_18:2_26:0)	1.04195	0.110071	1.55098	0.633178
TG(18:2_20:1_22:0)	1.26877	0.0140598	1.99244	0.994539
TG(16:0_16:1_18:3)	0.287605	0.690792	1.03328	0.0472315
TG(24:0_18:1_18:2)	1.30282	0.0116493	1.85283	0.889727
TG(17:0_18:2_18:2)	1.24291	0.0136913	1.54162	0.624448
TG(16:0_18:3_20:1)	1.00202	0.110443	1.30762	0.386944
TG(18:1_20:1_20:2)	1.21147	0.0625705	1.7611	0.816474
TG(18:2_20:0_20:2)	1.19223	0.0298501	1.64797	0.720688
TG(18:3_20:0_20:1)	1.18624	0.0287766	1.80497	0.851977
TG(18:2_18:2_22:0)	1.25106	0.0384325	1.7099	0.773913
TG(18:1_18:3_22:0)	1.24671	0.0465614	1.73215	0.792567
TG(18:2_21:0_18:2)	1.00248	0.14814	1.44825	0.534315
TG(20:0_18:2_18:2)	1.20835	0.0507572	1.86753	0.901133
TG(18:1_18:1_18:2)	1.24776	0.0130122	1.53821	0.621254
TG(18:1_18:1_20:2)	0.467424	0.53065	1.11263	0.153975
TG(18:0_18:2_20:2)	1.35438	0.00615138	1.8014	0.849119
TG(18:1_18:3_20:0)	1.20941	0.0478901	1.79859	0.846868
TG(16:0_20:2_20:2)	1.32826	0.00447467	1.74793	0.805648
TG(16:0_18:3_22:1)	1.2174	0.0536316	1.78373	0.834895
TG(18:0_18:1_18:3)	1.21897	0.028177	1.64151	0.715023
TG(16:0_18:1_20:3)	1.16023	0.0748331	1.73895	0.798215
TG(16:0_18:2_20:2)	1.15086	0.0440868	1.35787	0.441344
TG(16:0_18:2_22:2)	1.24351	0.0150681	1.38322	0.468034
TG(23:0_18:1_18:2)	0.907675	0.155819	1.29384	0.371657
TG(18:3_20:0_20:0)	0.385157	0.610436	1.08745	0.120946
TG(18:1_18:1_22:1)	1.32233	0.00766562	1.48453	0.570005
TG(16:0_15:1_18:2)	1.10244	0.0563608	1.25522	0.327936
TG(14:0_16:0_18:3)	0.511996	0.486141	0.876013	-0.190975
TG(14:0_16:1_18:2)	1.0307	0.102212	0.880046	-0.184349
TG(22:0_24:0_18:2)	1.25268	0.0471455	2.25869	1.17548
TG(24:0_18:1_18:1)	1.18199	0.0585587	1.92805	0.94714
TG(18:0_20:0_20:2)	1.33562	0.00235634	2.16734	1.11593
TG(18:2_20:0_20:0)	1.33092	0.00226506	2.14251	1.0993
TG(16:1_16:1_18:1)	0.978867	0.113611	1.17269	0.229826
TG(16:0_24:0_18:2)	1.21117	0.0209603	1.47164	0.557425
TG(22:0_18:1_18:1)	1.3368	0.00147719	2.00246	1.00177
TG(16:0_23:0_18:2)	0.865772	0.182597	1.19279	0.254343
TG(18:0_18:0_20:2)	1.14973	0.0678443	1.80038	0.848302
TG(18:1_18:1_20:0)	0.402342	0.613927	1.1057	0.144958
TG(16:0_18:2_22:0)	1.11095	0.100987	1.58504	0.664517
TG(18:0_18:2_20:0)	1.19979	0.0709721	1.92028	0.941317
TG(16:0_21:0_18:2)	1.07893	0.0999731	1.36295	0.44673
TG(18:0_22:0_18:2)	1.24936	0.0133934	1.60789	0.685173
TG(16:0_16:1_18:2)	0.881681	0.174074	1.14674	0.197535
TG(16:0_16:2_18:1)	0.755579	0.305929	1.22078	0.287799
TG(16:0_16:0_18:3)	0.590551	0.418921	0.912866	-0.131525
TG(18:1_18:2_22:0)	1.17866	0.0727703	1.69376	0.760233
TG(18:0_18:3_20:0)	1.28004	0.0151187	1.83657	0.877016
TG(16:0_18:3_22:0)	0.883567	0.21384	1.24558	0.316819
TG(18:1_18:1_20:1)	1.32901	0.00393494	1.83148	0.873007
TG(18:1_18:2_20:0)	1.26349	0.0419214	1.75157	0.808649
TG(16:0_18:3_20:0)	0.803826	0.251106	1.27285	0.348065
TG(20:0_18:1_18:2)	0.431631	0.562754	1.10441	0.143282
TG(16:0_18:2_20:1)	1.24803	0.0139137	1.51104	0.595539
TG(18:0_18:0_18:3)	1.29169	0.00563509	1.59139	0.670288
TG(16:0_18:1_20:2)	1.27056	0.0409869	1.60327	0.68102
TG(18:0_18:1_18:2)	1.30005	0.023864	1.63557	0.709795
TG(18:1_18:1_18:1)	1.07892	0.0885442	1.28784	0.364959
TG(16:0_18:0_18:3)	0.736508	0.287234	1.16633	0.221975
TG(16:1_18:1_18:1)	1.01908	0.119167	1.47895	0.564572
TG(16:0_18:1_18:2)	1.0833	0.105129	1.35633	0.43971
TG(16:0_17:0_18:3)	0.817947	0.2194	1.13543	0.183235
TG(16:0_17:1_18:2)	1.30472	0.00723095	1.55176	0.633909
TG(23:0_18:2_18:2)	0.623307	0.398708	1.21231	0.277758
TG(16:0_18:0_18:0)	0.164145	0.831635	1.02109	0.0301097

## Sheet: S4vS5
Differential Metabolite Screening Results (S4 vs S5)
Compounds	VIP	P-value	Fold_Change	Log2FC
ADGGA((O-16:0)16:0_18:1)	0.755883	0.234584	0.773157	-0.371167
ADGGA((O-16:0)16:0_18:2)	0.893783	0.112642	0.795059	-0.330867
ADGGA((O-16:0)18:0_18:2)	1.0164	0.0548829	0.728637	-0.456728
ADGGA((O-16:0)18:1_18:2)	0.959535	0.0787012	0.831365	-0.266447
Cer(d18:0/22:0(2OH))	1.17651	0.00751476	2.19291	1.13285
Cer(d18:2/26:3)	1.18943	0.00977877	2.38276	1.25263
Cer(d18:2/18:3)	1.20298	0.0223493	1.99647	0.99745
Cer(d18:2/24:1)	1.21666	0.00239697	2.45112	1.29344
Cer(d18:2/22:1)	1.19662	0.00518263	2.02002	1.01437
Cer(d18:2/20:1)	1.16672	0.0119879	1.7601	0.815659
Cer(d18:2/18:1)	1.1716	0.0103854	1.70307	0.76814
Cer(d18:2/16:1)	1.19368	0.0100049	2.04892	1.03486
Cer(d18:2/26:0)	1.23461	0.00832434	5.83947	2.54584
Cer(d18:2/24:0)	1.2314	0.00624048	4.64558	2.21586
Cer(d18:2/23:0)	1.19713	0.0235261	4.99532	2.32058
Cer(d18:2/22:0)	1.24102	0.000831485	4.58633	2.19734
Cer(d18:0/24:0(2OH))	1.13005	0.0237647	1.76994	0.823697
Cer(d18:2/20:0)	1.15211	0.0434606	2.62672	1.39326
Cer(d18:0/16:0)	0.854898	0.174317	1.27021	0.345068
Cer(d18:0/24:0)	1.104	0.0388569	2.30557	1.20512
Cer(d18:2/21:0)	1.21474	0.00964004	3.01305	1.59122
Cer(d18:1/21:0)	1.13611	0.0493928	3.26709	1.70801
Cer(d18:1/22:0)	1.19761	0.0234127	4.11301	2.04019
Cer(d18:1/23:0)	1.16066	0.0372231	3.50415	1.80906
Cer(d18:1/16:0)	1.10408	0.057628	2.48041	1.31058
Cer(d18:1/25:0)	1.1752	0.0311492	3.2784	1.71299
Cer(d18:1/26:0)	1.21749	0.0170678	3.72268	1.89634
Cer(d18:1/24:0)	1.20452	0.0079363	2.96925	1.5701
Cer(d18:1/26:1)	1.10987	0.0316015	1.82804	0.8703
Cer(d18:1/24:1)	1.21481	0.00440964	2.43278	1.28261
Cer(d18:1/18:1)	1.07127	0.0676856	2.21631	1.14816
Cer(d18:1/16:1)	1.2233	0.0101023	1.76384	0.818719
Cer(t18:1/22:0(2OH))	1.175	0.0105708	1.84371	0.882615
Cer(t18:1/23:0(2OH))	1.17695	0.00854984	1.93684	0.953702
Cer(t18:1/25:0(2OH))	1.19985	0.00617386	2.21768	1.14905
Cer(t18:1/26:0(2OH))	1.20237	0.00748132	2.28138	1.18991
Cer(t18:1/27:0(2OH))	1.17651	0.0207688	2.15321	1.10649
Cer(t17:0/24:0)	1.18508	0.00632272	2.12406	1.08682
Cer(t18:0/16:0)	1.17378	0.00758425	2.08809	1.06218
Cer(t18:0/18:0)	1.1573	0.0107962	1.60603	0.683495
Cer(t18:0/22:0)	1.22473	0.00905534	3.60036	1.84814
Cer(t18:0/24:0)	1.22548	0.0075706	3.07746	1.62174
Cer(t18:0/26:0)	1.2168	0.00480877	3.24737	1.69927
Cer(t18:1/24:0)	1.2351	0.00519578	4.27963	2.09749
Cer(t18:1/20:0(2OH))	1.205	0.00792812	2.21781	1.14914
Cer(t18:1/18:0(2OH))	1.17011	0.0167969	2.25147	1.17087
Cer(t18:0/26:1(2OH))	1.2412	0.00159501	2.82323	1.49735
Cer(t20:0/24:0(2OH))	1.22864	0.000642101	1.99168	0.993985
Cer(t18:0/25:1(2OH))	1.11633	0.0321595	2.14061	1.09802
Cer(t18:0/24:1(2OH))	1.07934	0.042738	1.87059	0.903494
Cer(t18:0/26:0(2OH))	1.20085	0.00734273	2.17663	1.1221
Cer(t18:0/25:0(2OH))	1.16493	0.0165165	1.80633	0.853061
Cer(t18:0/24:0(2OH))	1.19469	0.0124017	2.32283	1.21589
Cer(t18:0/23:0(2OH))	1.19878	0.00509542	1.97981	0.985365
Cer(t18:0/22:0(2OH))	1.19102	0.00987473	2.09358	1.06597
Cer(t18:0/21:0(2OH))	0.966821	0.0939725	1.50864	0.59325
Cer(t18:1/26:0)	1.23503	0.00789407	4.57852	2.19488
Cer(t18:0/18:0(2OH))	1.23543	0.00448735	2.22047	1.15086
Cer(t18:0/16:0(2OH))	1.18339	0.00870788	2.47998	1.31033
Cer(t17:0/24:0(2OH))	1.1005	0.0444196	2.14645	1.10196
Cer(t18:1/16:0(2OH))	1.22216	0.00251164	2.23798	1.1622
Cer(t18:0/20:0(2OH))	1.17413	0.00809262	1.55162	0.633774
Coenzyme Q10	1.22604	0.00251418	1.2341	0.303454
Coenzyme Q9	1.20286	0.00268962	1.58779	0.667024
DG(15:0_18:2)	1.13232	0.033966	0.810197	-0.303656
DG(18:2_22:0)	0.624593	0.339266	0.781862	-0.355014
DG(16:4_18:3)	1.19858	0.00394874	2.4671	1.30282
DG(18:2_18:4)	0.65642	0.34895	1.12819	0.174015
DG(18:3_18:3)	0.534649	0.448138	1.1459	0.196486
DG(16:1_20:4)	1.03115	0.0474781	1.19542	0.257515
DG(18:2_18:3)	1.00638	0.113221	1.12101	0.164794
DG(15:0_20:5)	0.512221	0.449327	0.884023	-0.177844
DG(18:1_18:3)	0.0993513	0.898598	0.984009	-0.0232573
DG(16:1_20:3)	0.384664	0.554117	1.09467	0.130492
DG(18:2_18:2)	0.740478	0.220648	1.12145	0.165369
DG(16:0_18:4)	0.740543	0.219966	0.859453	-0.218509
DG(18:3_25:0)	1.13496	0.0534046	0.36262	-1.46347
DG(18:3_24:0)	0.802878	0.18499	0.735226	-0.443741
DG(18:3_23:0)	0.997825	0.0802443	0.569746	-0.811608
DG(14:0_16:1)	1.12555	0.0496796	0.447435	-1.16025
DG(16:0_18:3)	0.167157	0.794603	0.975911	-0.0351786
DG(18:1_18:2)	0.315506	0.630648	0.910857	-0.134704
DG(14:0_18:2)	1.06462	0.0696552	0.579979	-0.785927
DG(18:2_23:0)	0.153511	0.831601	1.03898	0.0551736
DG(20:0_18:0)	0.31546	0.646168	0.920116	-0.120113
DG(14:0_22:0)	0.712415	0.255766	1.12687	0.172324
DG(18:0_18:0)	0.668171	0.310663	1.18366	0.243253
DG(22:0_22:0)	1.04918	0.0380513	0.716955	-0.480045
DG(14:0_20:0)	0.59954	0.363067	0.88728	-0.172538
DG(16:0_18:0)	0.472568	0.490728	0.935269	-0.0965467
DG(8:0_16:0)	1.16892	0.00892587	0.529103	-0.918379
DG(18:2_24:0)	0.146527	0.830037	1.05192	0.0730221
DG(18:2_25:0)	0.451009	0.508096	0.878968	-0.186117
DG(15:0_18:3)	1.10715	0.0688611	0.61845	-0.69327
DG(17:0_18:0)	0.251865	0.698321	0.922277	-0.116728
DGCC(14:0_16:1)	1.22285	0.00637426	2.07093	1.05028
DGDG(18:0_18:3)	1.0691	0.0659212	0.618773	-0.692517
DGDG(16:0_18:2)	0.994352	0.0765789	0.767857	-0.38109
DGDG(16:1_18:1)	0.351362	0.600903	0.922254	-0.116764
DGDG(18:0_18:2)	1.15578	0.0290377	0.556596	-0.845299
DGDG(16:0_18:3)	0.239225	0.729019	1.07224	0.100623
DGDG(17:0_18:3)	1.0847	0.0756348	0.609219	-0.714966
DGDG(18:1_18:2)	0.564879	0.388943	0.821395	-0.283851
DGDG(16:2_20:4)	0.96252	0.0856229	1.16474	0.220012
DGDG(18:2_18:2)	0.790531	0.255489	0.81598	-0.293395
DGDG(16:0_20:5)	1.1821	0.00695925	0.528395	-0.920312
DGDG(18:2_18:3)	0.143505	0.821955	0.972946	-0.0395677
DGDG(16:1_20:5)	0.755014	0.252607	0.85466	-0.226578
DGDG(14:0_18:2)	1.17836	0.00635949	0.745929	-0.42289
DGDG(18:3_18:3)	0.704277	0.266888	1.26084	0.334389
DGDG(18:3_18:4)	1.02085	0.0889463	0.718477	-0.476987
DGDG(18:1_18:3)	0.979537	0.136359	0.856029	-0.224268
DGDG(16:0_18:1)	1.25618	6.05529e-07	0.494073	-1.0172
DGTS(18:1_20:4)	1.14357	0.0423961	2.88831	1.53022
DGTS(18:2_20:5)	0.771012	0.218032	0.822076	-0.282657
DGTS(15:0_16:1)	1.23787	0.001737	6.62522	2.72797
DGTS(16:0_18:2)	1.13028	0.0169839	0.494955	-1.01463
DGTS(14:0_18:4)	1.13359	0.0441811	0.784909	-0.349402
DGTS(18:1_18:3)	1.09758	0.0627904	0.59729	-0.743497
DGTS(18:2_18:2)	0.755932	0.225057	0.856679	-0.223173
DGTS(18:2_16:3)	1.07043	0.0819894	0.490439	-1.02785
DGTS(15:0_20:5)	1.11971	0.039292	0.439947	-1.1846
DGTS(16:0_20:5)	0.622859	0.341573	0.882942	-0.179609
DGTS(18:2_18:3)	0.602672	0.352578	0.884761	-0.17664
DGTS(17:0_20:5)	0.368921	0.579316	0.88926	-0.169323
DGTS(16:1_20:5)	0.571806	0.364806	0.850645	-0.233371
DGTS(18:2_18:4)	0.319989	0.627456	0.930041	-0.104634
DGTS(18:3_18:3)	0.279573	0.687314	1.04444	0.0627282
DGTS(18:1_20:5)	0.891552	0.122458	0.727725	-0.458534
DGTS(18:3_18:4)	1.23973	0.00512023	0.0778716	-3.68276
DGTS(18:3_20:5)	0.356153	0.591533	0.936859	-0.0940969
DGTS(16:0_20:4)	0.86074	0.139606	0.749072	-0.416823
FFA(10:0)	0.382064	0.582118	1.09011	0.124475
FFA(18:1)	0.59832	0.372146	1.16179	0.216352
FFA(29:0)	1.23109	0.00817193	3.17518	1.66684
FFA(17:1)	0.453691	0.492666	1.15425	0.206953
FFA(20:1)	1.02296	0.0953241	0.813452	-0.297871
FFA(22:1)	0.935717	0.0935778	0.815575	-0.294111
FFA(18:2)	0.339106	0.617567	1.06221	0.0870647
FFA(20:2)	1.13433	0.0137329	3.09678	1.63077
FFA(20:3)	0.931563	0.0990223	1.50054	0.585486
FFA(24:5)	0.431441	0.503637	1.09218	0.12721
FFA(24:4)	0.806926	0.177834	1.24862	0.32034
FFA(28:0)	1.21987	0.0134638	2.70806	1.43726
FFA(24:0)	0.937467	0.100002	0.760498	-0.394984
FFA(22:0)	0.243798	0.736692	1.06205	0.0868453
FFA(20:0)	0.15466	0.811049	1.03739	0.0529607
FFA(18:0)	0.919323	0.114119	1.2654	0.339591
FFA(17:0)	0.335281	0.624791	1.04214	0.0595459
FFA(16:0)	0.0672695	0.938309	1.01063	0.0152544
FFA(15:0)	1.21659	0.00145554	2.19175	1.13208
FFA(14:0)	1.09212	0.0222728	1.40302	0.488537
FFA(24:6)	0.522776	0.427782	1.06541	0.0914034
HexCer(d18:2/16:0)	0.403116	0.563827	1.12132	0.165201
HexCer(d18:2/20:0)	0.266956	0.675445	0.931337	-0.102625
HexCer(d18:2/18:0)	0.300887	0.651551	0.955209	-0.0661112
HexCer(d18:1/24:1)	1.16464	0.00688932	0.641482	-0.640519
HexCer(d16:1/18:0)	1.01748	0.100979	1.11372	0.155385
HexCer(d18:1/18:1)	0.868267	0.143725	0.731814	-0.45045
HexCer(d18:1/16:1)	0.211455	0.780865	1.03441	0.048808
HexCer(d18:2/24:0)	0.614961	0.373865	1.22175	0.288944
HexCer(d18:1/26:0)	0.244986	0.722075	1.04058	0.0573929
HexCer(d18:1/25:0)	0.730126	0.231193	1.09401	0.129631
HexCer(d18:1/16:0)	0.187406	0.776308	0.945331	-0.0811091
HexCer(t18:1/16:0(2OH))	0.65838	0.305574	0.854415	-0.22699
HexCer(t18:1/20:0(2OH))	0.851307	0.176049	0.763811	-0.388712
HexCer(t18:1/22:0(2OH))	0.864016	0.140408	0.719942	-0.474048
HexCer(t18:1/23:0(2OH))	1.07825	0.0655097	0.672465	-0.572468
HexCer(t18:1/24:0(2OH))	0.907082	0.0991847	0.693733	-0.527548
HexCer(t18:1/26:0(2OH))	0.762394	0.225997	0.836628	-0.257342
HexCer(d18:1/20:1)	0.532406	0.413747	0.852391	-0.230413
HexCer(t18:1/27:0(2OH))	1.18767	0.0162484	0.64063	-0.642437
LDGTS(16:0)	0.114889	0.851606	0.992239	-0.0112409
LPA(16:0)	1.19123	0.00615767	1.14301	0.192837
LPA(18:3)	1.20412	0.0183862	0.567547	-0.817187
LPA(22:5)	1.24559	0.00341519	0.276339	-1.85549
LPA(18:0)	1.20204	0.0111527	0.684892	-0.546052
LPA(18:1)	1.20583	0.0143926	0.656624	-0.606862
LPA(18:2)	1.22816	0.0102212	0.494647	-1.01553
LPA(20:5)	1.19948	0.00351552	0.739311	-0.435748
LPC(26:0)	0.505696	0.429834	1.06346	0.0887682
LPC(15:1)	0.2809	0.701645	1.02442	0.0348018
LPC(24:1)	1.23558	0.00681357	0.106505	-3.231
LPC(18:4)	1.21727	0.0105868	0.223535	-2.16142
LPC(20:2)	1.24823	0.000677114	2.36494	1.2418
LPC(20:4)	1.2358	0.00623658	11.5696	3.53226
LPC(18:2)	0.588178	0.367728	1.07768	0.107932
LPC(20:3)	1.205	0.0144885	3.71911	1.89496
LPC(18:3)	1.18041	0.0153379	1.2148	0.280716
LPC(16:3)	1.25353	0.00028014	0.317286	-1.65614
LPC(20:5)	1.25265	0.00104743	inf	inf
LPC(24:0)	0.588911	0.355879	1.06572	0.0918324
LPC(17:0)	1.22086	0.00819636	1.34755	0.430335
LPC(20:0)	1.24073	0.000621713	0.695633	-0.523601
LPC(19:0)	1.22693	0.00733515	0.700369	-0.513814
LPC(18:0)	1.24774	0.000129318	0.482035	-1.05279
LPC(15:0)	1.2283	0.00624905	1.24809	0.319718
LPC(14:0)	0.774096	0.218758	0.862094	-0.214082
LPC(22:0)	1.25054	0.000116208	0.804503	-0.313831
LPC(16:0)	0.912456	0.119452	1.0274	0.0390021
LPE(18:2)	0.469457	0.463176	1.03608	0.0511374
LPE(16:0)	0.734298	0.259778	0.92055	-0.119431
LPE(17:0)	1.14744	0.0284141	1.42831	0.514313
LPE(18:0)	1.23895	0.00104466	0.564853	-0.824052
LPE(18:3)	1.20976	0.0168689	1.2444	0.315449
LPE(20:0)	1.21959	0.00227582	0.653875	-0.612913
LPE(22:0)	0.133924	0.829199	1.01405	0.0201317
LPE(24:0)	0.769777	0.191613	1.13985	0.188849
LPG(18:2)	1.17343	0.0334139	0.448022	-1.15836
LPG(18:1)	1.24103	0.00455527	0.320191	-1.64299
LPG(18:0)	1.23635	0.00107346	0.532208	-0.909937
LPG(16:0)	1.20881	0.0183416	0.383499	-1.3827
LPG(20:0)	1.20871	0.0132741	0.519442	-0.944964
LPI(16:0)	1.12032	0.0330751	1.27386	0.349205
LPI(18:0)	0.96046	0.136858	1.09207	0.127065
LPI(18:2)	1.23038	0.00932839	0.273842	-1.86858
MG(16:0)	1.24802	0.00118341	0.408647	-1.29107
MG(18:0)	0.983026	0.102597	1.12935	0.175488
MGDG(18:3_18:3)	1.22492	0.0108581	2.72584	1.4467
MGDG(18:2_18:4)	1.20512	0.0128143	2.5859	1.37067
MGDG(16:0_16:0)	1.10132	0.0507308	0.367358	-1.44474
MGDG(16:0_18:1)	1.1651	0.0294264	0.270611	-1.88571
MGDG(16:0_16:2)	0.633105	0.373296	1.58243	0.662146
MGDG(16:0_18:2)	1.12581	0.0561539	0.643297	-0.636444
MGDG(18:0_18:2)	1.14899	0.0105928	0.570143	-0.810603
MGDG(16:0_18:3)	0.307715	0.658194	0.91879	-0.122193
MGDG(18:3_18:4)	0.595258	0.350566	1.24603	0.317334
MGDG(16:1_18:2)	1.2122	0.00143474	0.583312	-0.777661
MGDG(16:1_18:3)	0.618805	0.304359	0.902533	-0.147949
MGDG(16:0_20:4)	1.20562	0.00260303	0.585124	-0.773185
MGDG(18:1_18:3)	1.1693	0.00698681	0.655646	-0.609011
MGDG(18:2_18:2)	1.04934	0.043915	0.729258	-0.455499
MGDG(16:1_20:4)	0.0226099	0.968899	1.00651	0.00935845
MGDG(18:2_18:3)	0.954719	0.0987004	1.80853	0.854814
MGDG(16:1_20:5)	1.07358	0.0392722	1.42217	0.508095
MGDG(18:1_18:2)	1.21137	0.00238427	0.482018	-1.05284
MGDG(18:1_18:4)	1.23521	0.000685463	2.0129	1.00927
PA(18:2_22:0)	0.572072	0.42265	0	#NAME?
PA(18:3_16:0)	1.23814	0.00611742	5.18462	2.37424
PA(18:2_18:1)	1.15187	0.0109978	1.90269	0.928043
PA(18:2_18:3)	1.25592	1.51279e-05	6.28763	2.65252
PA(18:1_18:3)	1.137	0.0193771	2.52764	1.33779
PA(16:1_18:3)	1.25425	0.000243724	6.22128	2.63721
PA(18:2_20:1)	0.755468	0.243628	0.856269	-0.223864
PA(16:0_18:2)	1.24794	0.000565563	3.75842	1.91013
PA(16:0_16:1)	1.24813	0.000385548	3.63066	1.86023
PA(16:0_15:0)	0.641243	0.322735	0.805887	-0.31135
PC(16:0_18:3)	0.326907	0.632701	1.04655	0.0656425
PC(16:1_18:2)	0.108477	0.876112	0.984002	-0.0232664
PC(17:1_18:2)	1.22252	0.00114285	1.38818	0.473196
PC(18:1_18:2)	0.98192	0.0903441	0.813985	-0.296926
PC(18:0_18:3)	1.17779	0.0319772	0.608758	-0.71606
PC(24:0_18:2)	0.61747	0.338824	0.902315	-0.148297
PC(18:2_18:2)	1.24292	0.000137113	0.700214	-0.514132
PC(18:3_18:1)	1.05649	0.0460173	1.15255	0.204825
PC(18:2_18:3)	0.216289	0.742797	0.978845	-0.0308476
PC(18:1_20:4)	1.17246	0.0365589	0.924261	-0.113628
PC(15:0_18:3)	1.09534	0.0727328	0.82757	-0.273046
PC(16:2_18:2)	0.449966	0.494329	1.0925	0.127628
PC(17:0_18:2)	1.21834	0.00159951	0.656207	-0.607778
PC(18:0_18:2)	1.22434	0.00509107	0.450023	-1.15193
PC(18:1_18:1)	1.08884	0.031521	1.69395	0.760388
PC(16:0_22:5)	0.104231	0.898088	1.02578	0.0367222
PC(16:0_18:2)	1.10515	0.0235452	0.751779	-0.41162
PC(15:0_18:2)	0.82081	0.180791	0.816156	-0.293083
PC(18:0_18:1)	1.22088	0.00210504	0.557217	-0.84369
PC(16:0_18:1)	1.17627	0.0127142	0.622444	-0.683983
PC(14:0_18:1)	0.570165	0.366315	0.946908	-0.0787033
PC(16:0_16:1)	1.0866	0.0594211	0.783079	-0.35277
PC(16:0_18:0)	1.25308	0.00083849	0.591627	-0.757239
PC(18:0_14:0)	0.13703	0.85118	1.01162	0.0166741
PC(16:0_16:0)	0.111596	0.886223	0.993161	-0.00990062
PC(18:2_20:0)	1.226	0.00333357	0.611681	-0.709148
PC(18:3_18:3)	0.486951	0.446751	1.04729	0.0666657
PE(16:0_16:3)	0.408707	0.537351	0.941025	-0.0876949
PE(18:3_16:0)	0.2862	0.704455	1.02645	0.0376681
PE(16:0_18:0)	1.11015	0.0304196	0.682159	-0.55182
PE(20:0_18:2)	0.913334	0.110785	1.08754	0.121067
PE(16:2_18:3)	1.21456	0.012216	0.758817	-0.398176
PE(18:3_18:1)	1.10785	0.0518921	1.30618	0.385354
PE(18:2_18:2)	1.23708	0.00208884	0.697367	-0.52001
PE(18:0_18:3)	1.2026	0.00613911	0.756958	-0.401714
PE(18:1_18:2)	0.323066	0.641057	1.0433	0.0611549
PE(17:1_18:2)	0.412526	0.539691	0.941733	-0.0866104
PE(16:1_18:2)	0.708896	0.248572	0.951347	-0.0719571
PE(16:3_18:3)	0.963858	0.128687	1.13746	0.185817
PE(18:3_18:3)	0.885658	0.133051	1.12335	0.167804
PE(22:6_18:2)	0.872142	0.15096	0.693208	-0.528639
PE(18:2_24:0)	0.692496	0.252011	1.08726	0.120695
PE(18:2_25:0)	1.17028	0.00875718	1.21611	0.282269
PE(16:0_16:0)	0.251551	0.730664	1.03495	0.0495551
PE(20:2_16:0)	0.234818	0.722991	1.03286	0.046643
PE(18:0_18:2)	1.21498	0.00974773	0.619308	-0.691271
PE(18:1_18:1)	1.22879	0.00105754	2.73338	1.45068
PE(17:0_18:2)	0.799635	0.222557	0.913418	-0.130653
PE(18:2_16:0)	1.13951	0.0222103	0.835318	-0.259602
PE(18:2_14:0)	1.11573	0.0425258	0.517704	-0.9498
PE(24:0_18:1)	1.14768	0.0158968	1.87737	0.908712
PE(20:0_18:1)	1.2204	0.00291325	1.56888	0.649739
PE(18:1_18:0)	0.356226	0.596803	0.960463	-0.0581983
PE(20:1_16:0)	0.556225	0.386063	1.10295	0.141366
PE(16:0_18:1)	0.640656	0.314364	1.09073	0.125298
PE(16:1_16:0)	1.19437	0.00470506	1.45629	0.5423
PE(18:2_18:3)	0.782825	0.190055	0.937071	-0.0937704
PG(16:0_16:1)	0.996856	0.12464	1.69295	0.759539
PG(16:0_17:0)	1.14865	0.0138124	0.762994	-0.390256
PG(14:0_16:0)	0.0864044	0.885039	0.981103	-0.0275237
PG(16:0_18:1)	0.42634	0.530047	0.950323	-0.0735106
PG(18:3_18:3)	0.572675	0.427458	1.10668	0.146239
PG(18:2_18:2)	0.408755	0.541629	1.06695	0.0934989
PG(18:3_16:0)	1.20457	0.00468792	1.71445	0.777745
PG(18:1_19:1)	0.151203	0.834683	0.971545	-0.0416476
PG(18:0_18:2)	1.18521	0.00504136	1.43559	0.521643
PG(18:1_18:1)	1.1784	0.0201576	3.23261	1.6927
PG(18:2_16:0)	0.310281	0.651019	0.97388	-0.0381837
PG(16:0_17:2)	1.02782	0.0737953	1.80107	0.848856
PG(18:0_18:1)	0.399218	0.514531	0.899043	-0.153538
PG(16:0_16:0)	0.376672	0.591131	0.960918	-0.0575142
PG(15:0_16:0)	0.11149	0.857131	1.01946	0.0278063
PI(18:2_16:1)	1.0733	0.060338	1.9388	0.955164
PI(18:2_18:3)	1.10137	0.0222317	1.55139	0.633565
PI(16:0_16:0)	0.821847	0.167384	0.862049	-0.214158
PI(16:0_20:0)	0.910081	0.140139	0.795591	-0.329901
PI(18:3_18:3)	1.08316	0.0536112	0.656613	-0.606885
PI(18:2_16:0)	0.354055	0.616477	0.962288	-0.0554588
PI(16:1_18:1)	1.25522	4.88487e-06	2.68074	1.42263
PI(16:1_17:1)	1.01976	0.0710168	1.44264	0.528706
PI(18:0_18:2)	1.23738	0.0011245	0.542458	-0.882418
PI(18:3_16:0)	1.02799	0.0504662	1.25894	0.332207
PI(18:1_18:2)	0.91202	0.165377	1.54047	0.623369
PI(18:2_18:2)	1.06448	0.0807527	1.56202	0.64341
PI(17:0_18:2)	0.253254	0.728442	0.932881	-0.100235
PMeOH(14:0_16:0)	0.173519	0.789692	0.965422	-0.0507688
PMeOH(16:0_18:2)	1.06797	0.0428476	0.727338	-0.459302
PMeOH(16:0_18:3)	0.251919	0.702119	1.07509	0.104457
PMeOH(18:2_18:2)	0.824276	0.191678	0.841692	-0.248635
PMeOH(20:2_20:5)	0.929684	0.12249	0.85287	-0.229603
PMeOH(18:2_18:3)	0.949993	0.110506	0.839839	-0.251815
PS(18:2_16:0)	1.09198	0.0263084	1.82148	0.865112
PS(16:0_16:0)	1.1813	0.00602443	2.08327	1.05885
PS(18:0_16:0)	0.958299	0.11232	1.59481	0.673389
PS(18:0_17:1)	1.12736	0.0454419	0.262978	-1.92699
PS(18:0_18:2)	0.861872	0.155158	0.676956	-0.562866
PS(16:0_18:3)	1.17784	0.0097281	2.04015	1.02867
PS(18:0_18:3)	0.319445	0.649326	1.06621	0.0924907
PhytoSph(d16:2)	0.900707	0.125364	1.16453	0.219751
PhytoSph(d18:1)	1.21936	0.0101489	2.13982	1.09749
PhytoSph(d18:0)	0.584004	0.385528	1.03888	0.0550308
SPH(d18:2)	1.24026	0.000923002	4.16008	2.05661
SPH(d18:1)	1.09406	0.0446247	1.75545	0.811843
SPH(d16:1)	1.2369	0.00140521	1.48929	0.57463
SPH(d18:0)	1.06601	0.0583188	0.591558	-0.757408
PhytoSph(d18:2)	1.1445	0.0204591	0.39334	-1.34615
SQDG(16:0_16:1)	0.856467	0.14671	0.723882	-0.466174
SQDG(16:0_16:0)	1.06664	0.0732518	0.556373	-0.845875
SQDG(18:2_18:2)	0.264153	0.699662	1.0488	0.0687361
SQDG(18:2_18:3)	0.544972	0.387521	1.0861	0.119156
SQDG(14:0_16:0)	0.105746	0.882679	1.02613	0.0372108
SQDG(14:0_18:2)	0.825397	0.167046	1.17561	0.233404
SQDG(16:0_18:2)	0.290176	0.656211	0.911698	-0.133371
SQDG(16:0_18:1)	1.18596	0.0101911	0.563706	-0.826985
SQDG(16:1_18:2)	0.51657	0.434041	0.93261	-0.100655
SQDG(16:0_18:3)	0.672684	0.281739	0.814444	-0.296113
SQDG(18:1_18:2)	1.05626	0.0874881	0.502256	-0.993504
SQDG(18:1_18:3)	0.44077	0.505836	1.11398	0.155721
SQDG(14:0_18:3)	1.17291	0.0102049	1.94024	0.956233
TG(16:0_18:1_20:4)	0.821295	0.191276	1.22113	0.288221
TG(18:0_18:2_18:3)	0.723652	0.250047	0.8395	-0.252398
TG(16:0_18:3_20:2)	0.908862	0.116088	1.17677	0.234833
TG(18:0_18:1_18:4)	0.470851	0.450906	0.91487	-0.128361
TG(18:1_18:1_18:3)	0.0959992	0.901098	1.02165	0.0309057
TG(18:1_18:2_20:2)	0.893412	0.106022	0.753087	-0.409112
TG(18:2_18:2_20:1)	0.774415	0.186457	0.809569	-0.304774
TG(18:2_18:3_20:0)	0.751911	0.202211	0.819875	-0.286525
TG(24:0_18:2_18:3)	0.0662791	0.942018	1.00778	0.0111751
TG(18:2_18:3_22:0)	0.635849	0.292472	0.863834	-0.211173
TG(18:1_18:3_22:1)	0.679188	0.253648	0.888574	-0.170436
TG(18:3_20:1_20:1)	0.609432	0.318371	0.885264	-0.175821
TG(14:0_14:0_22:6)	1.01575	0.108676	1.745	0.803226
TG(14:0_18:3_18:3)	1.15465	0.0135553	1.97496	0.98182
TG(15:0_18:3_18:3)	1.02304	0.052846	1.41319	0.498958
TG(16:0_16:1_20:5)	1.10684	0.0258563	1.66227	0.733152
TG(18:1_18:2_18:2)	0.956763	0.0821116	1.27864	0.354606
TG(18:1_18:3_20:1)	1.1724	0.0250182	1.19438	0.256265
TG(17:0_18:2_18:3)	0.776593	0.213206	1.24395	0.314929
TG(16:0_16:2_18:3)	1.0669	0.0622315	1.65466	0.726534
TG(17:1_18:2_18:2)	0.626202	0.322368	0.902444	-0.14809
TG(18:1_24:0_18:3)	1.14165	0.0138476	0.676358	-0.564142
TG(18:2_24:0_18:2)	1.14895	0.00946526	0.683092	-0.549848
TG(25:0_18:2_18:2)	1.07707	0.0268673	0.709003	-0.496137
TG(20:1_24:1_18:2)	1.02734	0.0435651	0.794039	-0.332719
TG(14:0_18:2_18:3)	1.04555	0.0514867	1.37724	0.461777
TG(16:0_16:1_18:4)	1.03994	0.0479109	1.64827	0.720954
TG(14:0_14:0_22:5)	0.56825	0.38364	1.18586	0.245929
TG(16:0_18:2_18:4)	1.15963	0.011946	1.57277	0.653308
TG(17:1_17:2_19:2)	0.490996	0.469733	1.14355	0.193515
TG(15:0_18:2_18:3)	0.45772	0.491701	1.0768	0.106756
TG(13:0_16:0_22:5)	1.03927	0.0461596	1.39441	0.479659
TG(16:1_18:2_18:2)	0.885586	0.126909	1.30766	0.386988
TG(16:0_18:2_18:3)	0.788209	0.193613	1.21251	0.277995
TG(14:0_16:0_22:5)	0.586331	0.37991	1.14365	0.193646
TG(16:3_18:1_18:1)	0.720795	0.255175	1.18263	0.241994
TG(14:0_18:1_20:4)	1.18845	0.00678402	2.0737	1.0522
TG(16:0_18:1_18:4)	0.572667	0.410271	1.12998	0.176298
TG(16:0_17:1_20:4)	0.56895	0.390243	1.1869	0.247201
TG(15:1_18:2_18:2)	0.566839	0.386545	0.882323	-0.180621
TG(14:0_16:0_22:6)	1.04303	0.0427684	1.66465	0.735222
TG(18:1_18:3_20:2)	1.18275	0.00792375	1.66388	0.734554
TG(16:1_16:1_20:4)	1.14413	0.017538	1.70184	0.767093
TG(18:3_18:3_22:1)	1.22337	0.00366818	2.88104	1.52659
TG(14:0_18:3_20:5)	1.23552	0.00245092	3.82431	1.9352
TG(16:2_18:3_18:3)	1.24392	0.00492352	4.32292	2.11201
TG(17:2_17:3_19:3)	1.24084	0.00149279	3.59768	1.84707
TG(18:2_18:3_18:3)	1.23832	0.000776648	2.56301	1.35784
TG(16:0_18:3_20:5)	1.21111	0.0146029	0.156703	-2.6739
TG(18:1_18:3_18:4)	1.23318	0.00144577	2.86959	1.52085
TG(18:2_18:3_20:3)	1.24129	0.000375031	1.99575	0.996928
TG(18:2_18:3_20:2)	1.18397	0.0059449	1.72984	0.790641
TG(18:3_18:3_20:2)	1.22645	0.00941519	2.60379	1.38061
TG(14:0_20:4_20:5)	1.25394	0.000188037	5.25695	2.39423
TG(18:3_20:0_22:1)	1.05751	0.0333517	0.706097	-0.502062
TG(18:3_18:3_18:3)	1.24571	0.00295033	4.34808	2.12038
TG(18:1_18:4_18:4)	1.24538	0.00192478	4.38128	2.13135
TG(18:1_18:3_20:5)	1.22625	0.0125433	4.36467	2.12587
TG(18:3_18:3_18:4)	1.23718	0.00900344	7.95275	2.99145
TG(17:1_17:3_21:5)	1.17732	0.018047	1.88759	0.916542
TG(16:0_20:5_20:5)	1.23694	0.000807362	0.279071	-1.8413
TG(18:2_18:3_18:4)	1.24667	0.00172173	4.45875	2.15664
TG(14:0_18:1_20:5)	1.14108	0.0301879	1.8065	0.853198
TG(18:3_18:3_20:1)	1.19098	0.0126988	2.02125	1.01525
TG(18:2_18:2_18:3)	1.18518	0.00610577	1.77976	0.831683
TG(16:0_18:3_18:3)	1.17963	0.00628951	1.71556	0.778678
TG(16:2_18:1_18:3)	1.15953	0.0101705	1.94195	0.957508
TG(17:0_18:3_18:3)	1.17767	0.00768793	1.65125	0.723557
TG(18:1_18:2_18:3)	1.20073	0.00662263	1.49629	0.581387
TG(18:2_18:2_18:2)	1.10044	0.0358513	1.40728	0.492907
TG(16:0_18:0_20:6)	1.05411	0.0495016	1.58695	0.66626
TG(18:1_18:1_18:4)	1.18193	0.0082373	1.57456	0.654947
TG(18:0_18:3_18:3)	0.579484	0.367676	1.0654	0.0913994
TG(18:1_18:2_18:4)	1.21507	0.00193357	2.05063	1.03606
TG(17:2_19:2_19:2)	0.783619	0.223895	1.17534	0.233078
TG(18:3_18:3_20:0)	0.852016	0.148132	1.26595	0.340219
TG(18:2_18:3_20:1)	1.20387	0.00402833	1.68972	0.756784
TG(18:3_18:3_22:0)	1.20668	0.00714576	1.61183	0.688698
TG(18:2_18:3_22:1)	1.14652	0.0400221	1.90532	0.930035
TG(16:1_16:1_20:5)	1.23509	0.00233951	2.52606	1.33689
TG(16:0_18:3_18:4)	1.20219	0.003844	1.66323	0.733991
TG(16:1_18:3_18:3)	1.23156	0.00146008	2.29649	1.19943
TG(13:0_18:1_22:6)	1.12274	0.0447123	2.3524	1.23413
TG(18:2_18:2_20:2)	1.04061	0.0452119	1.37796	0.462529
TG(18:1_20:2_22:1)	1.12723	0.0325893	0.719845	-0.474242
TG(18:0_18:0_18:2)	1.24193	0.00446293	0.102946	-3.28003
TG(17:1_18:1_24:2)	1.15579	0.0294863	0.626357	-0.674943
TG(12:0_16:1_18:1)	0.890893	0.159359	1.45306	0.539095
TG(14:1_16:0_16:1)	1.04228	0.0480233	1.56603	0.647113
TG(16:0_20:1_22:0)	1.23217	0.00398781	0.273886	-1.86835
TG(16:0_24:0_18:1)	1.20098	0.00833866	0.428914	-1.22124
TG(16:0_23:0_18:1)	1.22314	0.00269808	0.396134	-1.33594
TG(16:0_20:0_20:1)	1.21001	0.0108429	0.218207	-2.19623
TG(18:0_18:1_20:0)	1.20095	0.0186521	0.337208	-1.56829
TG(16:0_16:1_16:1)	1.19351	0.0176534	2.06511	1.04622
TG(16:0_18:1_20:0)	1.23103	0.00838349	0.306681	-1.70519
TG(18:0_18:0_18:1)	1.23461	0.00514526	0.277208	-1.85096
TG(16:0_16:0_20:1)	0.678013	0.269474	0.81351	-0.297767
TG(16:0_18:0_18:1)	1.20773	0.011584	0.283739	-1.81736
TG(16:0_16:0_18:1)	1.20641	0.0180507	0.5548	-0.84996
TG(16:0_16:1_17:0)	1.00176	0.059919	1.57326	0.653761
TG(16:0_16:0_17:1)	0.0657053	0.927547	0.988559	-0.0166009
TG(14:0_16:0_18:1)	1.17291	0.018471	1.96408	0.973851
TG(16:0_20:0_18:1)	1.23732	0.00295251	0.369715	-1.43551
TG(16:0_16:0_16:1)	1.21816	0.0105533	1.52577	0.609536
TG(14:0_16:0_18:2)	1.17636	0.00737568	0.555161	-0.849023
TG(14:1_16:0_18:1)	0.808846	0.215604	1.31344	0.393355
TG(17:0_18:1_18:1)	1.2367	0.00533787	0.185346	-2.43171
TG(16:0_16:0_20:2)	1.23892	0.00379946	0.270762	-1.8849
TG(16:0_18:0_18:2)	1.23458	0.00382591	0.311958	-1.68058
TG(16:0_18:1_18:1)	0.513944	0.417282	0.8799	-0.184588
TG(16:0_17:0_18:2)	1.19363	0.0144066	0.385098	-1.3767
TG(16:0_17:1_18:1)	1.04145	0.0421598	1.41806	0.503918
TG(16:0_16:0_18:2)	1.0629	0.0327313	0.774454	-0.368748
TG(14:0_16:1_18:1)	0.499204	0.4708	1.10275	0.141102
TG(14:0_16:1_20:1)	1.14581	0.0174946	2.13636	1.09516
TG(16:1_16:1_17:0)	1.17255	0.0289368	1.88058	0.911175
TG(16:0_16:0_17:2)	1.13455	0.0348351	0.497886	-1.00611
TG(14:0_17:1_18:1)	1.11873	0.0338034	1.87693	0.908376
TG(13:0_18:1_18:1)	1.01033	0.102129	1.79091	0.840691
TG(15:0_16:0_18:2)	1.14757	0.017088	0.559258	-0.838415
TG(16:0_16:1_17:1)	1.11669	0.034421	0.559605	-0.83752
TG(16:0_16:0_16:2)	0.619101	0.337502	1.21806	0.284584
TG(16:0_16:1_18:1)	1.23212	0.00296999	2.66525	1.41427
TG(17:0_18:0_18:2)	1.22913	0.00750953	0.261564	-1.93476
TG(16:0_16:0_15:1)	1.22993	0.00148	0.298306	-1.74514
TG(15:0_16:0_16:1)	1.17682	0.0197352	1.63212	0.706747
TG(16:0_16:0_20:0)	0.999396	0.0867362	0.732664	-0.448776
TG(16:0_17:0_18:0)	1.23702	0.00722594	0.363252	-1.46096
TG(16:0_16:0_18:0)	0.756826	0.200287	0.833891	-0.262069
TG(15:0_16:0_18:0)	1.11686	0.0575376	0.433663	-1.20535
TG(16:0_16:0_17:0)	1.14748	0.0100022	0.618914	-0.692189
TG(15:0_16:0_17:0)	0.676158	0.294719	0.844049	-0.244602
TG(14:0_16:0_18:0)	0.886877	0.167131	0.665527	-0.587432
TG(17:0_17:0_19:0)	1.01694	0.0543286	0.75541	-0.404669
TG(16:0_16:0_16:0)	1.17575	0.0312228	0.601051	-0.734442
TG(14:0_16:0_16:0)	0.478192	0.461176	0.910173	-0.135787
TG(14:0_15:0_16:0)	0.728833	0.215375	0.853817	-0.228001
TG(13:0_15:0_16:0)	0.406176	0.537768	0.897427	-0.156133
TG(14:0_14:0_16:0)	1.08324	0.0242001	0.663613	-0.591587
TG(13:0_14:0_16:0)	0.550969	0.40626	0.905029	-0.143964
TG(12:0_14:0_16:0)	0.909964	0.11085	0.639444	-0.64511
TG(12:0_12:0_13:0)	0.965492	0.12363	1.57389	0.654331
TG(15:0_16:0_16:0)	0.585547	0.355474	1.04158	0.0587727
TG(13:0_16:0_18:1)	1.03539	0.0950472	1.66537	0.735841
TG(18:0_18:0_18:0)	1.05839	0.0500048	0.627753	-0.671732
TG(14:0_18:0_22:0)	1.24242	0.00367856	0.167205	-2.58031
TG(14:0_14:0_18:1)	1.17887	0.00699213	1.73695	0.796555
TG(14:1_16:0_16:0)	1.12191	0.0232687	1.87068	0.903563
TG(14:0_16:0_16:1)	1.15068	0.0119616	1.61223	0.689061
TG(14:0_15:0_16:1)	0.830264	0.161494	1.25311	0.325511
TG(14:0_14:0_16:1)	0.943629	0.101889	1.41228	0.498026
TG(12:0_14:0_18:1)	0.846148	0.162676	1.55092	0.633127
TG(12:0_16:0_16:1)	1.15613	0.0171645	1.62109	0.696967
TG(16:0_18:0_20:0)	1.244	0.00201758	0.234728	-2.09094
TG(16:0_16:0_26:0)	1.23891	0.00438279	0.196191	-2.34967
TG(16:0_16:0_25:0)	1.24504	0.00095711	0.185259	-2.43239
TG(16:0_20:0_20:0)	1.1947	0.00885642	0.366186	-1.44935
TG(16:0_16:0_24:0)	1.22381	0.0104466	0.180425	-2.47053
TG(16:0_18:0_22:0)	1.20901	0.0140281	0.29779	-1.74763
TG(16:0_16:0_23:0)	1.24733	0.00239324	0.179093	-2.48122
TG(15:0_16:0_24:0)	1.23797	0.00307256	0.230547	-2.11687
TG(16:0_16:0_22:0)	1.24069	0.00357416	0.219187	-2.18977
TG(16:0_18:0_24:0)	1.24867	0.00230852	0.115283	-3.11675
TG(18:0_18:1_18:1)	1.09939	0.0577715	0.70853	-0.497099
TG(16:0_18:1_20:1)	1.25019	0.000955467	0.301676	-1.72893
TG(16:0_18:2_20:0)	1.24341	0.000981626	0.310606	-1.68684
TG(16:0_18:1_18:3)	0.467675	0.452121	0.898665	-0.154145
TG(16:0_18:2_18:2)	0.0869525	0.878016	0.979566	-0.0297861
TG(16:0_17:1_18:3)	0.692126	0.274361	0.860254	-0.217166
TG(15:0_18:2_18:2)	0.624898	0.320451	0.862203	-0.2139
TG(16:0_16:2_18:2)	0.0538023	0.943713	1.00915	0.0131452
TG(16:1_16:2_18:1)	0.190362	0.779882	0.958721	-0.0608165
TG(16:0_16:0_18:4)	1.0935	0.021898	0.708372	-0.497421
TG(16:0_16:0_21:4)	1.03262	0.046037	0.719436	-0.475062
TG(14:0_18:1_18:3)	0.311472	0.650571	1.08266	0.114579
TG(16:1_16:1_18:2)	0.871806	0.148565	1.2087	0.273458
TG(14:0_18:2_18:2)	0.220141	0.722806	0.936838	-0.094128
TG(13:0_16:0_20:4)	0.624198	0.331306	0.829099	-0.270384
TG(13:0_18:1_18:3)	0.48496	0.460833	0.848961	-0.236231
TG(15:1_17:1_17:2)	0.66166	0.327079	0.796118	-0.328946
TG(18:1_18:2_26:0)	1.1214	0.014627	0.611198	-0.710287
TG(18:2_20:1_22:0)	1.09877	0.0304439	0.542114	-0.883332
TG(16:0_16:1_18:3)	0.689903	0.279803	1.1571	0.210519
TG(24:0_18:1_18:2)	1.10379	0.0397852	0.606021	-0.722559
TG(17:0_18:2_18:2)	1.08064	0.0246502	0.700313	-0.513929
TG(16:0_18:3_20:1)	0.286681	0.659233	0.923792	-0.11436
TG(18:1_20:1_20:2)	1.17204	0.0211829	0.653114	-0.614592
TG(18:2_20:0_20:2)	1.09332	0.027177	0.595226	-0.74849
TG(18:3_20:0_20:1)	1.04394	0.0445153	0.639306	-0.645422
TG(18:2_18:2_22:0)	1.14249	0.0228615	0.678563	-0.559444
TG(18:1_18:3_22:0)	1.1419	0.0345961	0.662427	-0.594167
TG(18:2_21:0_18:2)	1.14338	0.0176914	0.624367	-0.679534
TG(20:0_18:2_18:2)	1.12161	0.032652	0.553833	-0.852476
TG(18:1_18:1_18:2)	0.861276	0.145171	0.743949	-0.426725
TG(18:1_18:1_20:2)	0.990628	0.0709364	0.752948	-0.409379
TG(18:0_18:2_20:2)	1.20015	0.0215974	0.44813	-1.15801
TG(18:1_18:3_20:0)	1.13127	0.0277696	0.564424	-0.825148
TG(16:0_20:2_20:2)	1.20998	0.0096862	0.454626	-1.13725
TG(16:0_18:3_22:1)	1.03673	0.0874623	0.60758	-0.718855
TG(18:0_18:1_18:3)	1.06929	0.0579393	0.538578	-0.892774
TG(16:0_18:1_20:3)	1.07885	0.0576952	0.56245	-0.830204
TG(16:0_18:2_20:2)	0.471444	0.443017	0.921066	-0.118623
TG(16:0_18:2_22:2)	0.170215	0.80699	1.03898	0.0551745
TG(23:0_18:1_18:2)	1.10103	0.0232462	0.552331	-0.856396
TG(18:3_20:0_20:0)	1.17347	0.018661	0.506733	-0.980701
TG(18:1_18:1_22:1)	1.13884	0.0234984	0.600206	-0.736471
TG(16:0_15:1_18:2)	1.14243	0.0147343	0.623428	-0.681706
TG(14:0_16:0_18:3)	1.02699	0.0585893	0.678221	-0.560172
TG(14:0_16:1_18:2)	1.24626	0.00275848	3.25775	1.70387
TG(22:0_24:0_18:2)	1.21686	0.0132988	0.25366	-1.97903
TG(24:0_18:1_18:1)	1.22749	0.0072671	0.186857	-2.41999
TG(18:0_20:0_20:2)	1.23179	0.00635359	0.181623	-2.46098
TG(18:2_20:0_20:0)	1.23426	0.00469271	0.191528	-2.38438
TG(16:1_16:1_18:1)	0.39282	0.53336	0.925517	-0.111669
TG(16:0_24:0_18:2)	1.20055	0.00746419	0.402073	-1.31447
TG(22:0_18:1_18:1)	1.2247	0.0081433	0.200289	-2.31985
TG(16:0_23:0_18:2)	1.16815	0.0264812	0.351221	-1.50955
TG(18:0_18:0_20:2)	1.24779	0.00046148	0.169808	-2.55802
TG(18:1_18:1_20:0)	0.812208	0.22675	0.77148	-0.3743
TG(16:0_18:2_22:0)	1.22386	0.0089399	0.281674	-1.8279
TG(18:0_18:2_20:0)	1.23247	0.00809301	0.149103	-2.74562
TG(16:0_21:0_18:2)	1.21922	0.0116941	0.312823	-1.67658
TG(18:0_22:0_18:2)	1.19677	0.010801	0.342516	-1.54575
TG(16:0_16:1_18:2)	0.0188693	0.954914	0.992644	-0.0106519
TG(16:0_16:2_18:1)	0.843061	0.17943	0.799452	-0.322916
TG(16:0_16:0_18:3)	1.12949	0.0365862	0.723756	-0.466424
TG(18:1_18:2_22:0)	1.1899	0.00767803	0.628306	-0.670461
TG(18:0_18:3_20:0)	1.18241	0.00506264	0.580718	-0.784089
TG(16:0_18:3_22:0)	1.21819	0.0102534	0.406542	-1.29852
TG(18:1_18:1_20:1)	1.14552	0.0340832	0.489594	-1.03034
TG(18:1_18:2_20:0)	1.19589	0.0202537	0.541312	-0.885468
TG(16:0_18:3_20:0)	1.20865	0.0141038	0.274067	-1.8674
TG(20:0_18:1_18:2)	1.18967	0.0151445	0.446799	-1.1623
TG(16:0_18:2_20:1)	0.976476	0.068104	0.81169	-0.300999
TG(18:0_18:0_18:3)	1.18558	0.00816289	0.526229	-0.926238
TG(16:0_18:1_20:2)	1.02407	0.0980818	0.823606	-0.279973
TG(18:0_18:1_18:2)	1.2295	0.00535263	0.571337	-0.807587
TG(18:1_18:1_18:1)	1.09556	0.0267982	0.757671	-0.400356
TG(16:0_18:0_18:3)	1.22926	0.00331439	0.33964	-1.55792
TG(16:1_18:1_18:1)	1.16446	0.0150489	0.479859	-1.05932
TG(16:0_18:1_18:2)	0.827674	0.176857	0.844654	-0.243568
TG(16:0_17:0_18:3)	1.19151	0.0108354	0.533132	-0.907436
TG(16:0_17:1_18:2)	1.1768	0.0240259	0.46518	-1.10414
TG(23:0_18:2_18:2)	1.06595	0.0352972	0.680988	-0.554298
TG(16:0_18:0_18:0)	0.853805	0.159053	0.808004	-0.307566
